# Supplementary material for: 3-(Phenyl­carbamoyl)acrylic acid
Source: Acta Crystallogr Sect E Struct Rep Online. 2012 Aug 23;68(Pt 9):o2736. doi: 10.1107/S1600536812035581 (PMC3435748; doi:10.1107/S1600536812035581)
Supplement: Supplementary file 2 [file e-68-o2736-Isup2.hkl]

# 
# h,k,l, Fc-squared, Fo-squared, sigma(Fo-squared) and status flag 
# 
data_I
_shelx_title ' 120802e in P2(1)/n' 
_shelx_refln_list_code          4 
_shelx_F_calc_maximum      244.38 
_exptl_crystal_F_000       400.00 
_reflns_d_resolution_high  0.7488 
 
loop_ 
 _symmetry_equiv_pos_as_xyz 
 'x, y, z' 
 '-x+1/2, y+1/2, -z+1/2' 
 '-x, -y, -z' 
 'x-1/2, -y-1/2, z-1/2' 
 
_cell_length_a     7.2396 
_cell_length_b    10.5918 
_cell_length_c    11.7718 
_cell_angle_alpha  90.000 
_cell_angle_beta   99.122 
_cell_angle_gamma  90.000 
 
_shelx_F_squared_multiplier     1.000 
 
loop_ 
 _refln_index_h 
 _refln_index_k 
 _refln_index_l 
 _refln_F_squared_calc 
 _refln_F_squared_meas 
 _refln_F_squared_sigma 
 _refln_observed_status 
   2   0   0       12.72        8.29      1.17 o 
   4   0   0      211.15      235.36     10.19 o 
   6   0   0        4.02       -2.43      2.43 o 
   8   0   0        4.65        5.16      3.68 o 
   1   1   0      326.99      291.68      6.14 o 
   2   1   0       51.44       48.66      3.55 o 
   3   1   0      249.71      241.31      5.99 o 
   4   1   0     1203.56     1269.24     26.65 o 
   5   1   0       85.01       96.59      3.83 o 
   6   1   0       58.39       58.33      4.32 o 
   7   1   0        0.68        0.15      2.14 o 
   8   1   0       56.11       60.82      5.22 o 
   9   1   0        1.29       -0.48      2.95 o 
   0   2   0     2225.16     1843.34     44.41 o 
   1   2   0      525.53      492.90     10.15 o 
   2   2   0       73.00       49.76      1.86 o 
   3   2   0      130.95      145.64      6.76 o 
   4   2   0      689.25      755.25     41.29 o 
   5   2   0       12.25        9.84      1.78 o 
   6   2   0        9.21        7.92      1.85 o 
   7   2   0        9.76       11.73      2.43 o 
   8   2   0        0.23       -1.52      3.07 o 
   9   2   0       10.85        6.12      3.61 o 
   1   3   0      980.62      956.32     16.83 o 
   2   3   0       60.52       59.03      2.16 o 
   3   3   0      151.68      169.46      5.47 o 
   4   3   0      194.29      215.96      6.69 o 
   5   3   0        4.14        4.02      1.45 o 
   6   3   0       63.65       69.91      5.27 o 
   7   3   0        1.49        0.03      2.03 o 
   8   3   0        3.21        2.55      2.13 o 
   9   3   0        5.05       -0.12      3.28 o 
   0   4   0       61.29       52.58      2.32 o 
   1   4   0     1186.86     1231.29     21.61 o 
   2   4   0       42.71       38.91      1.88 o 
   3   4   0      729.30      767.63     16.49 o 
   4   4   0        5.13        3.65      1.28 o 
   5   4   0       16.16       15.00      2.14 o 
   6   4   0        2.54        3.84      1.80 o 
   7   4   0       51.64       58.38      5.51 o 
   8   4   0        0.07       -1.68      1.87 o 
   9   4   0        0.46       -0.55      4.32 o 
   1   5   0     1304.67     1376.54     24.23 o 
   2   5   0      128.30      128.06      3.40 o 
   3   5   0       40.26       48.32      2.40 o 
   4   5   0        4.22        4.05      1.39 o 
   5   5   0        0.02       -1.54      1.54 o 
   6   5   0        0.74       -0.92      1.56 o 
   7   5   0       82.83       95.12      5.49 o 
   8   5   0        1.04        0.07      1.95 o 
   0   6   0      974.34     1010.59     48.54 o 
   1   6   0       56.75       54.84      2.05 o 
   2   6   0       46.13       52.87      2.12 o 
   3   6   0      273.85      281.62      6.48 o 
   4   6   0        3.40        0.65      1.41 o 
   5   6   0        0.26       -0.91      1.46 o 
   6   6   0       17.57       24.40      3.62 o 
   7   6   0       85.93       98.34      4.93 o 
   8   6   0        6.32        5.68      2.71 o 
   1   7   0        8.69        8.32      1.29 o 
   2   7   0      331.01      334.74      7.37 o 
   3   7   0       47.16       49.38      2.36 o 
   4   7   0       30.67       33.22      2.52 o 
   5   7   0      246.83      260.65      7.94 o 
   6   7   0        4.55        5.35      2.75 o 
   7   7   0       30.17       32.07      5.35 o 
   8   7   0        2.56        1.63      3.20 o 
   0   8   0      226.98      202.89      7.19 o 
   1   8   0        4.83        1.61      1.07 o 
   2   8   0       54.81       52.78      2.43 o 
   3   8   0      286.45      316.90      7.50 o 
   4   8   0      183.42      187.49      7.02 o 
   5   8   0       18.01       18.73      3.62 o 
   6   8   0       48.73       58.41      4.73 o 
   7   8   0       21.12       23.74      6.57 o 
   1   9   0        0.31       -0.49      1.06 o 
   2   9   0       56.34       48.99      2.57 o 
   3   9   0        1.89       -1.50      1.50 o 
   4   9   0      365.54      350.56     10.01 o 
   5   9   0        0.01       -1.57      1.63 o 
   6   9   0       10.99       13.91      2.89 o 
   7   9   0       10.92       16.46      4.07 o 
   0  10   0      790.16      812.09     33.67 o 
   1  10   0       77.37       58.32      4.05 o 
   2  10   0        0.49       -0.51      1.43 o 
   3  10   0        0.88        1.90      1.81 o 
   4  10   0        0.55        2.12      2.63 o 
   5  10   0        7.12        1.21      2.02 o 
   6  10   0        0.01       -1.31      2.74 o 
   1  11   0       15.91       14.35      3.12 o 
   2  11   0        1.24       -0.74      3.01 o 
   3  11   0        4.10       -0.32      2.11 o 
   4  11   0        3.92       -1.10      3.01 o 
   5  11   0        0.43        1.31      2.36 o 
   6  11   0        0.11       -3.52      3.52 o 
   0  12   0       23.07       13.57      4.73 o 
   1  12   0        5.34       -0.61      2.23 o 
   2  12   0        9.02        6.34      3.21 o 
   3  12   0        4.72        3.36      3.52 o 
   4  12   0       11.78        8.76      4.22 o 
   5  12   0       29.26       21.44      5.52 o 
   1  13   0        3.09        2.11      3.68 o 
   2  13   0        0.66       -2.23      2.86 o 
   3  13   0        6.98        4.62      3.83 o 
  -9   0   1       38.89       44.48      7.78 o 
  -7   0   1        4.74        7.63      3.87 o 
  -5   0   1      257.41      249.30      8.53 o 
  -3   0   1      530.13      588.28     15.60 o 
  -1   0   1       10.33        3.00      2.09 o 
   1   0   1     1951.01     1974.11     65.40 o 
   3   0   1      854.02      888.00     31.48 o 
   5   0   1        1.04        4.69      2.58 o 
   7   0   1      111.49      134.36      9.28 o 
   9   0   1       32.22       41.04      7.32 o 
  -9   1   1        6.30        6.16      4.17 o 
  -8   1   1       16.62       17.69      3.69 o 
  -7   1   1        1.19       -2.09      2.16 o 
  -6   1   1       18.82       14.32      2.21 o 
  -5   1   1        2.60        3.26      1.37 o 
  -4   1   1       11.55       12.89      2.47 o 
  -3   1   1      357.83      422.57     16.22 o 
  -2   1   1     1110.95     1068.67     27.68 o 
  -1   1   1      105.79       93.58      1.95 o 
   0   1   1     1858.52     1599.61     38.57 o 
   1   1   1     6738.20     6186.71    214.24 o 
   2   1   1      191.79      219.12      5.23 o 
   3   1   1       22.22       28.19      1.96 o 
   4   1   1      184.93      176.16      9.46 o 
   5   1   1       30.00       30.53      2.55 o 
   6   1   1       90.05      106.29      5.44 o 
   7   1   1        1.55        0.57      2.05 o 
   8   1   1        0.03       -1.21      2.42 o 
   9   1   1        1.52       -4.46      4.46 o 
  -9   2   1        4.43       -2.85      2.85 o 
  -8   2   1        5.14        0.41      3.45 o 
  -7   2   1       20.52       20.48      3.55 o 
  -6   2   1       13.15       17.44      2.42 o 
  -5   2   1       38.12       43.64      2.57 o 
  -4   2   1      103.18      103.15      2.83 o 
  -3   2   1      421.94      393.70      7.42 o 
  -2   2   1        1.48        2.35      0.50 o 
  -1   2   1        0.88        2.07      0.82 o 
   0   2   1       38.17       37.01      1.29 o 
   1   2   1      442.32      405.73     10.57 o 
   2   2   1      421.29      407.88      8.92 o 
   3   2   1       19.59       25.54      1.83 o 
   4   2   1       30.34       34.21      2.20 o 
   5   2   1      251.37      269.37     15.83 o 
   6   2   1       50.36       50.05      4.42 o 
   7   2   1       18.29       17.52      5.38 o 
   8   2   1        1.43        0.02      2.86 o 
   9   2   1        5.82        7.57      3.48 o 
  -9   3   1        0.04       -2.73      2.73 o 
  -8   3   1       30.69       35.93      4.81 o 
  -7   3   1        0.12       -1.50      1.50 o 
  -6   3   1        0.03       -1.68      1.86 o 
  -5   3   1       47.85       46.76      2.69 o 
  -4   3   1      229.73      226.22      4.95 o 
  -3   3   1      491.88      503.02     20.64 o 
  -2   3   1      664.06      635.47     13.37 o 
  -1   3   1        4.71        5.06      0.63 o 
   0   3   1      659.79      584.26     12.31 o 
   1   3   1      657.05      695.16     12.50 o 
   2   3   1      787.00      850.96     17.57 o 
   3   3   1      275.68      325.50      9.50 o 
   4   3   1       21.69       24.90      3.49 o 
   5   3   1        5.87        5.68      2.46 o 
   6   3   1       91.14       98.43      9.76 o 
   7   3   1        1.09       -1.61      1.61 o 
   8   3   1        0.33       -1.20      2.44 o 
   9   3   1        4.91       -0.84      2.91 o 
  -9   4   1        0.00       -2.19      2.19 o 
  -8   4   1       14.72       13.68      3.35 o 
  -7   4   1        1.15        0.01      1.70 o 
  -6   4   1        1.11       -1.01      1.46 o 
  -5   4   1       53.76       49.25      2.80 o 
  -4   4   1        6.83        5.03      1.47 o 
  -3   4   1      130.30      118.40      5.28 o 
  -2   4   1      113.78      124.88      3.15 o 
  -1   4   1       18.60       21.96      1.14 o 
   0   4   1      102.60      100.98      3.10 o 
   1   4   1      552.79      612.23     11.30 o 
   2   4   1      155.82      187.82      4.98 o 
   3   4   1      237.39      265.73      9.58 o 
   4   4   1       16.44       18.22      2.03 o 
   5   4   1       18.55       23.92      3.85 o 
   6   4   1       33.80       40.50      3.17 o 
   7   4   1        0.00       -1.59      1.80 o 
   8   4   1       27.69       33.74      3.81 o 
   9   4   1        2.40        2.43      3.91 o 
  -8   5   1       31.56       32.17      3.74 o 
  -7   5   1        6.02        7.22      2.71 o 
  -6   5   1       24.05       23.21      2.84 o 
  -5   5   1       12.18       12.42      2.14 o 
  -4   5   1      377.21      414.64     12.28 o 
  -3   5   1        1.13        1.61      1.03 o 
  -2   5   1      116.98      119.75      4.78 o 
  -1   5   1     1928.03     2112.17     36.58 o 
   0   5   1      480.41      524.37      9.90 o 
   1   5   1       21.61       24.80      1.47 o 
   2   5   1     1080.70     1216.74     21.84 o 
   3   5   1       22.15       22.79      2.28 o 
   4   5   1       28.28       35.29      4.76 o 
   5   5   1       12.59       16.17      2.35 o 
   6   5   1      136.37      140.51      5.46 o 
   7   5   1        0.12       -0.04      1.80 o 
   8   5   1        0.76        0.83      2.11 o 
  -8   6   1        0.93       -2.07      2.96 o 
  -7   6   1       35.40       41.98      4.00 o 
  -6   6   1       20.42       26.24      3.85 o 
  -5   6   1       27.98       31.79      2.95 o 
  -4   6   1       92.99       94.87      5.21 o 
  -3   6   1        0.04       -0.79      0.79 o 
  -2   6   1       17.64       18.20      1.59 o 
  -1   6   1        0.96        1.06      0.80 o 
   0   6   1      179.42      173.27      4.14 o 
   1   6   1       11.26        8.73      1.19 o 
   2   6   1       81.02       86.35      2.82 o 
   3   6   1       93.97       86.02      3.03 o 
   4   6   1       32.95       38.15      3.02 o 
   5   6   1      107.57      100.95      4.45 o 
   6   6   1        4.03        3.90      2.12 o 
   7   6   1       28.39       32.21      3.62 o 
   8   6   1       24.09       29.56      3.94 o 
  -8   7   1        5.10        4.12      3.18 o 
  -7   7   1        0.81       -0.21      2.49 o 
  -6   7   1        8.81       11.57      5.16 o 
  -5   7   1       12.51       13.32      2.34 o 
  -4   7   1       90.07       99.34      3.55 o 
  -3   7   1        7.91        9.45      2.44 o 
  -2   7   1       41.93       40.25      2.01 o 
  -1   7   1       93.89       79.30      2.67 o 
   0   7   1        8.00        6.97      1.10 o 
   1   7   1      102.78       91.24      2.91 o 
   2   7   1      180.79      186.93      4.85 o 
   3   7   1       58.65       56.53      2.58 o 
   4   7   1      183.20      198.66      5.56 o 
   5   7   1       11.70        9.31      2.26 o 
   6   7   1       13.62       10.36      3.24 o 
   7   7   1       15.13       19.70      3.28 o 
   8   7   1       12.88        7.93      2.83 o 
  -7   8   1       44.74       56.33      5.86 o 
  -6   8   1       89.77       92.87      5.47 o 
  -5   8   1       12.83       13.96      2.49 o 
  -4   8   1      219.76      228.13      7.25 o 
  -3   8   1       78.83       75.44      5.05 o 
  -2   8   1      279.06      288.73      6.74 o 
  -1   8   1       10.89       11.65      2.06 o 
   0   8   1      291.70      287.59      6.82 o 
   1   8   1       92.33       73.66      2.76 o 
   2   8   1      209.67      209.84      5.44 o 
   3   8   1       31.83       40.88      3.05 o 
   4   8   1      228.04      240.99      6.44 o 
   5   8   1      168.83      175.32      5.52 o 
   6   8   1        1.65        0.91      1.58 o 
   7   8   1        1.27       -0.74      2.14 o 
  -7   9   1        0.94        0.81      2.63 o 
  -6   9   1       15.80       18.29      3.83 o 
  -5   9   1        5.02        5.55      2.11 o 
  -4   9   1       17.37       15.56      2.53 o 
  -3   9   1        0.40       -1.31      1.49 o 
  -2   9   1       16.40       15.01      2.39 o 
  -1   9   1      326.25      313.58     11.88 o 
   0   9   1      100.25       86.00      3.75 o 
   1   9   1        9.56       10.67      1.62 o 
   2   9   1       28.46       23.68      4.25 o 
   3   9   1       53.32       59.57      2.90 o 
   4   9   1        1.73        2.89      1.57 o 
   5   9   1       17.80       16.26      2.66 o 
   6   9   1        6.25        9.72      2.53 o 
   7   9   1        1.53       -0.42      2.24 o 
  -6  10   1        1.94        1.48      2.70 o 
  -5  10   1       29.39       33.11      7.59 o 
  -4  10   1       35.39       37.70      4.40 o 
  -3  10   1       18.88       20.51      3.77 o 
  -2  10   1        0.05       -1.25      1.49 o 
  -1  10   1        8.47        8.04      2.04 o 
   0  10   1        2.69        3.28      1.64 o 
   1  10   1       50.44       42.59      3.18 o 
   2  10   1      101.78       78.83      4.93 o 
   3  10   1       34.02       25.02      3.69 o 
   4  10   1       14.20       16.18      3.11 o 
   5  10   1        1.81        3.55      2.14 o 
   6  10   1        2.31        2.94      2.26 o 
  -6  11   1        0.79        0.08      2.67 o 
  -5  11   1        0.21       -0.70      2.21 o 
  -4  11   1        0.74        2.10      2.41 o 
  -3  11   1       47.55       44.00     14.22 o 
  -2  11   1        4.59        8.88      3.50 o 
  -1  11   1      132.81      137.40      6.91 o 
   0  11   1        7.31        3.14      2.46 o 
   1  11   1      136.96      113.69      6.99 o 
   2  11   1        7.82        8.47      2.70 o 
   3  11   1        5.69       -0.22      2.37 o 
   4  11   1        1.98        1.96      2.49 o 
   5  11   1        1.09       -0.44      2.60 o 
  -5  12   1        0.31       -0.04      3.48 o 
  -4  12   1        2.55        1.88      3.64 o 
  -3  12   1        2.52        1.72      3.40 o 
  -2  12   1        0.01        0.66      3.48 o 
  -1  12   1        0.79        4.19      3.56 o 
   0  12   1        0.30       -2.89      3.48 o 
   1  12   1        7.16        7.95      4.71 o 
   2  12   1        0.01       -1.09      2.28 o 
   3  12   1        0.00       -1.60      2.08 o 
   4  12   1       21.65       20.47      3.87 o 
  -3  13   1       38.86       30.28      6.53 o 
  -2  13   1       17.56       11.77      5.01 o 
  -1  13   1       11.49        7.16      4.46 o 
   0  13   1        8.21        2.54      4.26 o 
   1  13   1       22.61       26.76      6.81 o 
   2  13   1        0.21       -0.43      4.62 o 
  -1  14   1        0.11       -3.48      3.91 o 
   0  14   1        0.08       -1.60      4.26 o 
  -8   0   2        6.97       11.11      5.08 o 
  -6   0   2        5.61        7.96      2.35 o 
  -4   0   2        0.08       -0.59      0.72 o 
  -2   0   2    59721.65    64024.50   2144.99 o 
   0   0   2      670.83      581.61     19.70 o 
   2   0   2     1207.33     1360.51     46.21 o 
   4   0   2      181.10      169.31      8.62 o 
   6   0   2        3.71        6.22      3.25 o 
   8   0   2       12.18       17.05      4.89 o 
  -9   1   2        0.84       -1.34      2.95 o 
  -8   1   2       27.18       29.10      6.96 o 
  -7   1   2       15.13       20.66      2.76 o 
  -6   1   2      259.78      267.43      7.74 o 
  -5   1   2      127.57      117.50      4.87 o 
  -4   1   2        0.76        1.88      0.83 o 
  -3   1   2       23.60       21.12      0.97 o 
  -2   1   2     1725.76     1659.47     35.66 o 
  -1   1   2      901.73      820.60     13.75 o 
   0   1   2       83.52       83.95      2.59 o 
   1   1   2      281.90      237.39      5.87 o 
   2   1   2     2468.30     2583.00     50.67 o 
   3   1   2      403.93      458.16     10.39 o 
   4   1   2       69.06       61.35      4.18 o 
   5   1   2        0.30       -0.47      1.53 o 
   6   1   2      194.70      213.91      8.18 o 
   7   1   2        5.48        8.49      2.78 o 
   8   1   2       51.54       58.00      5.46 o 
   9   1   2        4.98        2.69      3.33 o 
  -9   2   2        1.09       -2.82      2.82 o 
  -8   2   2        4.29        3.28      2.14 o 
  -7   2   2        4.35        2.15      1.80 o 
  -6   2   2       48.88       49.32      3.50 o 
  -5   2   2       21.37       20.90      1.74 o 
  -4   2   2       34.71       30.30      1.67 o 
  -3   2   2        5.96        6.72      0.84 o 
  -2   2   2      561.12      527.53      8.32 o 
  -1   2   2     1047.98      990.57     19.52 o 
   0   2   2       24.42       13.31      0.91 o 
   1   2   2      295.72      295.97      7.41 o 
   2   2   2     2838.56     3140.71     61.36 o 
   3   2   2        2.34        2.25      0.97 o 
   4   2   2       37.27       36.91      2.16 o 
   5   2   2       41.22       36.10      5.51 o 
   6   2   2        1.03       -0.55      1.82 o 
   7   2   2       66.29       72.47      6.05 o 
   8   2   2       10.43       12.14      4.73 o 
   9   2   2        6.38       -0.39      3.02 o 
  -9   3   2        2.94        1.19      2.86 o 
  -8   3   2       11.78       12.43      2.83 o 
  -7   3   2        0.06       -1.56      1.56 o 
  -6   3   2       74.03       75.42      3.93 o 
  -5   3   2       24.61       33.48      2.71 o 
  -4   3   2       37.13       37.02      2.33 o 
  -3   3   2      344.63      350.79      7.78 o 
  -2   3   2        0.04        0.18      0.92 o 
  -1   3   2      538.75      516.90     14.95 o 
   0   3   2       16.57       18.15      0.82 o 
   1   3   2      462.41      465.40      8.71 o 
   2   3   2      269.03      288.76      6.84 o 
   3   3   2       81.31       80.20      2.98 o 
   4   3   2      227.76      261.75      9.59 o 
   5   3   2        0.85        0.00      1.14 o 
   6   3   2       15.85       17.21      2.50 o 
   7   3   2       11.04       11.79      3.01 o 
   8   3   2       15.03       16.86      3.75 o 
   9   3   2        3.99        4.54      3.79 o 
  -9   4   2        6.04        4.14      2.60 o 
  -8   4   2        0.17        0.23      2.09 o 
  -7   4   2        3.78        4.98      1.98 o 
  -6   4   2        0.55       -1.87      1.87 o 
  -5   4   2      142.88      157.69      5.24 o 
  -4   4   2        1.25       -0.69      0.69 o 
  -3   4   2      416.16      424.58      9.49 o 
  -2   4   2       50.05       46.53      1.70 o 
  -1   4   2      957.61      950.83     30.96 o 
   0   4   2      332.74      314.32      6.14 o 
   1   4   2     1375.85     1438.60     25.19 o 
   2   4   2       45.22       48.74      2.16 o 
   3   4   2      322.71      349.59      8.55 o 
   4   4   2       20.54       25.16      3.01 o 
   5   4   2      215.66      237.62     14.72 o 
   6   4   2        0.48        2.43      1.62 o 
   7   4   2       16.81       18.92      2.80 o 
   8   4   2        1.27        0.68      2.43 o 
  -8   5   2        0.06       -0.09      2.56 o 
  -7   5   2        2.26        3.75      2.00 o 
  -6   5   2        0.39       -0.75      1.48 o 
  -5   5   2        0.96       -0.31      1.33 o 
  -4   5   2       42.02       38.45      3.69 o 
  -3   5   2      450.81      442.93     10.62 o 
  -2   5   2        3.05        2.35      0.81 o 
  -1   5   2      755.39      801.38     20.09 o 
   0   5   2      124.04      120.97      3.03 o 
   1   5   2      246.02      300.06     12.69 o 
   2   5   2       22.53       22.56      1.64 o 
   3   5   2       31.03       32.53      2.07 o 
   4   5   2        0.21       -0.32      1.10 o 
   5   5   2      146.69      155.56      9.80 o 
   6   5   2        0.98       -0.74      2.26 o 
   7   5   2        1.69       -0.26      1.83 o 
   8   5   2       19.10       23.10      3.36 o 
  -8   6   2        2.76       -0.88      2.60 o 
  -7   6   2        0.30       -1.90      1.90 o 
  -6   6   2        2.85        2.44      2.35 o 
  -5   6   2       94.61       99.32      5.96 o 
  -4   6   2       22.62       24.79      3.22 o 
  -3   6   2        0.02        0.07      0.88 o 
  -2   6   2      531.23      518.69     11.27 o 
  -1   6   2      106.64      105.30      3.81 o 
   0   6   2       79.62      102.19      2.87 o 
   1   6   2      190.69      204.11      4.80 o 
   2   6   2       21.90       27.72      1.91 o 
   3   6   2        0.71        0.65      0.96 o 
   4   6   2       93.84       98.15      4.14 o 
   5   6   2      307.64      345.31      9.60 o 
   6   6   2       18.55       20.38      3.82 o 
   7   6   2       50.52       63.82      4.43 o 
   8   6   2       10.61        7.60      2.76 o 
  -8   7   2        0.19       -2.61      2.61 o 
  -7   7   2       59.54       70.62      5.85 o 
  -6   7   2       22.49       25.94      3.96 o 
  -5   7   2        4.44        5.15      1.88 o 
  -4   7   2      171.15      173.69      5.82 o 
  -3   7   2        8.96        6.12      3.01 o 
  -2   7   2        0.00       -0.42      1.05 o 
  -1   7   2       21.39       21.75      1.61 o 
   0   7   2      302.58      286.44      9.10 o 
   1   7   2      338.45      337.50      7.29 o 
   2   7   2       10.09        8.31      1.41 o 
   3   7   2      540.05      569.14     15.78 o 
   4   7   2       25.35       28.62      2.99 o 
   5   7   2      243.85      270.77      7.25 o 
   6   7   2       12.11       13.77      4.61 o 
   7   7   2        1.05        0.57      2.83 o 
   8   7   2        9.54        6.06      4.19 o 
  -7   8   2        1.11        3.18      2.85 o 
  -6   8   2       41.76       54.29      5.46 o 
  -5   8   2       96.66       99.89      6.55 o 
  -4   8   2        6.93        4.77      1.82 o 
  -3   8   2       19.53       19.45      2.42 o 
  -2   8   2      149.83      136.30      4.85 o 
  -1   8   2        2.56        0.91      1.32 o 
   0   8   2      130.71      135.80      4.71 o 
   1   8   2      251.24      260.05      6.16 o 
   2   8   2      428.44      391.39      8.65 o 
   3   8   2       87.58       93.02      3.93 o 
   4   8   2       77.78       83.22      4.75 o 
   5   8   2       25.87       27.24      2.66 o 
   6   8   2        0.73       -0.55      1.65 o 
   7   8   2        0.28        0.66      2.57 o 
  -7   9   2        0.14        1.41      2.94 o 
  -6   9   2      112.34      108.10      6.63 o 
  -5   9   2       15.79       12.72      3.23 o 
  -4   9   2       55.58       51.92      6.38 o 
  -3   9   2        0.08       -1.81      1.88 o 
  -2   9   2        9.72       12.63      2.17 o 
  -1   9   2        2.53        2.52      1.59 o 
   0   9   2       23.10       16.97      2.35 o 
   1   9   2       12.47       11.27      1.97 o 
   2   9   2      717.19      705.25     16.72 o 
   3   9   2        4.69        4.20      1.74 o 
   4   9   2       40.70       43.16      3.57 o 
   5   9   2        2.80        5.38      1.82 o 
   6   9   2        0.46       -1.44      1.72 o 
   7   9   2        4.39        4.91      2.45 o 
  -6  10   2        1.03        4.54      2.71 o 
  -5  10   2        0.11       -1.88      2.23 o 
  -4  10   2        4.17        0.87      2.08 o 
  -3  10   2       26.12       29.51      4.03 o 
  -2  10   2      524.98      516.78     56.80 o 
  -1  10   2      100.74       74.53      3.76 o 
   0  10   2       19.83       18.90      4.17 o 
   1  10   2        0.05       -0.64      1.50 o 
   2  10   2        0.07       -0.06      1.67 o 
   3  10   2       36.22       32.89      6.32 o 
   4  10   2       15.19       11.77      2.38 o 
   5  10   2       13.33       13.51      3.44 o 
   6  10   2       17.86       14.77      3.87 o 
  -6  11   2        2.41        4.85      2.76 o 
  -5  11   2        1.30        0.26      2.41 o 
  -4  11   2        0.01        0.60      2.21 o 
  -3  11   2       24.54       31.05      5.44 o 
  -2  11   2        7.61       13.93      3.03 o 
  -1  11   2        1.58        0.82      2.07 o 
   0  11   2        0.37        0.22      2.07 o 
   1  11   2        4.46        1.38      1.72 o 
   2  11   2        4.89        4.22      2.54 o 
   3  11   2        0.17       -0.97      1.84 o 
   4  11   2        0.33       -2.17      2.17 o 
   5  11   2        4.86        0.49      2.96 o 
  -5  12   2        2.61        2.26      3.44 o 
  -4  12   2        0.91        3.19      2.62 o 
  -3  12   2        0.85        2.75      3.87 o 
  -2  12   2       13.75       13.04      6.32 o 
  -1  12   2        8.79        6.14      4.11 o 
   0  12   2       27.36       38.26      6.92 o 
   1  12   2        3.13        4.62      4.46 o 
   2  12   2       22.20       18.93      5.75 o 
   4  12   2        0.00       -2.03      3.79 o 
  -3  13   2        5.30        4.54      4.26 o 
  -2  13   2        4.60        4.50      3.99 o 
  -1  13   2        2.73       -0.27      3.72 o 
   0  13   2        0.45       -2.74      3.44 o 
   1  13   2        1.09       -3.09      3.79 o 
   2  13   2        0.13       -0.39      4.19 o 
   3  13   2       17.68       10.80      4.69 o 
   0  14   2        4.79        3.25      4.54 o 
  -9   0   3        7.85        2.46      4.34 o 
  -7   0   3       73.72       82.95      7.20 o 
  -5   0   3       43.21       57.09      2.62 o 
  -3   0   3        0.03       -0.68      0.68 o 
  -1   0   3      121.98      118.11      3.68 o 
   1   0   3     1554.85     1421.61     47.72 o 
   5   0   3       79.32       77.29      5.79 o 
   7   0   3      245.20      288.36     14.76 o 
  -9   1   3        1.24       -2.84      2.84 o 
  -8   1   3        0.48       -2.54      2.54 o 
  -7   1   3        0.01       -1.46      1.46 o 
  -6   1   3        0.44        0.81      1.54 o 
  -5   1   3        0.00       -0.56      0.89 o 
  -4   1   3      295.94      303.96      5.17 o 
  -3   1   3      130.27      127.02      2.52 o 
  -2   1   3     1119.63     1067.49     14.82 o 
  -1   1   3    11773.89    11148.85    161.77 o 
   0   1   3      523.94      529.29     16.72 o 
   1   1   3      129.64      127.14      3.09 o 
   2   1   3      554.13      554.43     14.34 o 
   3   1   3      623.62      684.04     17.82 o 
   4   1   3      311.75      341.21     14.78 o 
   5   1   3       15.27       15.72      7.30 o 
   6   1   3        0.09       -1.46      1.60 o 
   7   1   3        1.19        2.12      2.37 o 
   8   1   3        7.31        6.49      4.22 o 
  -9   2   3        0.15       -2.96      2.96 o 
  -8   2   3        4.22       -1.03      1.73 o 
  -7   2   3       13.13       13.91      2.50 o 
  -6   2   3       15.31       17.96      2.48 o 
  -5   2   3      184.24      178.33      4.47 o 
  -4   2   3        3.66        4.38      0.96 o 
  -3   2   3        7.25        4.88      0.76 o 
  -2   2   3       54.47       50.18      1.42 o 
  -1   2   3      349.46      323.94      7.09 o 
   0   2   3      407.01      387.13      8.19 o 
   1   2   3       25.54       18.94      0.87 o 
   2   2   3       26.84       24.59      1.15 o 
   3   2   3     1108.58     1315.27     77.86 o 
   4   2   3      294.07      312.42     14.91 o 
   5   2   3       31.04       28.75     12.77 o 
   6   2   3        0.70        0.14      1.92 o 
   7   2   3       11.76       18.18      3.23 o 
   8   2   3        0.54       -2.46      2.46 o 
  -9   3   3        0.28       -2.35      2.35 o 
  -8   3   3        0.65       -1.78      1.82 o 
  -7   3   3        8.99        7.10      2.29 o 
  -6   3   3       24.63       23.71      2.72 o 
  -5   3   3      127.72      136.19      4.68 o 
  -4   3   3      168.72      155.31      3.85 o 
  -3   3   3        0.07       -0.60      0.60 o 
  -2   3   3       81.46       79.38      2.98 o 
  -1   3   3      114.44      113.62      2.84 o 
   0   3   3      490.98      515.83      9.36 o 
   1   3   3      727.81      774.91     12.21 o 
   2   3   3      171.22      176.36      5.19 o 
   3   3   3       88.65      116.98      5.18 o 
   4   3   3      111.14      109.65      5.84 o 
   5   3   3        5.82        4.19      1.60 o 
   6   3   3        0.73       -1.28      1.28 o 
   7   3   3        8.72       10.59      2.86 o 
   8   3   3        2.10        6.03      2.95 o 
  -9   4   3        0.08       -0.89      2.81 o 
  -8   4   3        0.15       -1.62      2.42 o 
  -7   4   3        5.84        2.32      1.83 o 
  -6   4   3        1.62        2.01      1.54 o 
  -5   4   3        5.75        2.66      1.51 o 
  -4   4   3       41.18       42.23      2.06 o 
  -3   4   3       43.84       43.61      1.72 o 
  -2   4   3        6.34        8.24      1.58 o 
  -1   4   3      654.15      667.92     15.68 o 
   0   4   3      332.09      347.23      9.19 o 
   1   4   3      312.15      311.60      6.31 o 
   2   4   3       54.69       56.83      2.11 o 
   3   4   3       95.72       94.34      3.49 o 
   4   4   3       65.77       71.26      7.95 o 
   5   4   3        0.05       -1.27      1.27 o 
   6   4   3       61.50       63.91      9.27 o 
   7   4   3        8.81        6.66      2.05 o 
   8   4   3       19.83       25.52      4.39 o 
  -9   5   3        2.76        1.17      3.72 o 
  -8   5   3       11.09       11.66      3.78 o 
  -7   5   3        4.45       -1.27      2.14 o 
  -6   5   3       73.83       62.66      3.47 o 
  -5   5   3        2.21       -0.30      1.40 o 
  -4   5   3        3.46        2.94      1.26 o 
  -3   5   3      562.17      579.71     16.20 o 
  -2   5   3      352.95      377.84      8.18 o 
  -1   5   3       70.86       67.25      2.95 o 
   0   5   3     1257.11     1261.83     46.26 o 
   1   5   3       13.25       11.61      1.18 o 
   2   5   3       10.42       14.41      1.42 o 
   3   5   3       29.85       30.51      2.44 o 
   4   5   3      390.13      440.95     11.01 o 
   5   5   3        0.18       -1.47      1.47 o 
   6   5   3       73.47       88.92      8.26 o 
   7   5   3        4.68        5.64      2.07 o 
   8   5   3        4.08        2.47      2.81 o 
  -8   6   3        3.18       -0.75      2.51 o 
  -7   6   3        2.42       -1.61      2.27 o 
  -6   6   3       52.59       53.44      4.61 o 
  -5   6   3        4.89        2.91      2.44 o 
  -4   6   3        0.22       -0.27      1.64 o 
  -3   6   3        1.46        1.17      1.15 o 
  -2   6   3      292.08      289.57      7.54 o 
  -1   6   3        4.51        3.39      0.87 o 
   0   6   3       37.73       38.43      1.92 o 
   1   6   3       94.03       77.62      2.54 o 
   2   6   3        1.61       -0.07      0.85 o 
   3   6   3      258.82      260.70      6.36 o 
   4   6   3       22.94       26.62      4.71 o 
   5   6   3       42.46       45.68      3.40 o 
   6   6   3       51.82       57.70      6.33 o 
   7   6   3        2.11        3.88      4.82 o 
   8   6   3        0.79        1.54      2.96 o 
  -8   7   3        0.17        0.22      3.05 o 
  -7   7   3        2.24       -1.23      2.37 o 
  -6   7   3       18.27       21.64      3.66 o 
  -5   7   3        0.15        0.65      3.72 o 
  -4   7   3       95.03      102.58     10.19 o 
  -3   7   3       31.76       30.20      2.63 o 
  -2   7   3       41.29       39.91      2.43 o 
  -1   7   3      212.79      186.04      5.55 o 
   0   7   3      156.44      150.77      4.78 o 
   1   7   3      114.07      104.86      3.20 o 
   2   7   3      766.23      796.72     20.31 o 
   3   7   3       58.94       62.87      2.83 o 
   4   7   3       30.59       37.25      2.82 o 
   5   7   3       44.60       53.04      3.22 o 
   6   7   3       83.55       88.92      4.65 o 
   7   7   3        0.01        1.26      3.10 o 
  -7   8   3        3.29        1.23      2.82 o 
  -6   8   3      107.21      114.09      6.53 o 
  -5   8   3       36.08       36.61      4.34 o 
  -4   8   3       62.70       63.84      4.79 o 
  -3   8   3       58.94       60.33      7.14 o 
  -2   8   3       63.43       69.90      8.71 o 
  -1   8   3       46.10       40.21      4.23 o 
   0   8   3       87.94       86.28      3.60 o 
   1   8   3       47.19       48.22      2.72 o 
   2   8   3      188.18      196.76      8.30 o 
   3   8   3      402.94      394.51     17.57 o 
   4   8   3        9.17        8.33      1.83 o 
   5   8   3        1.49        0.50      1.62 o 
   6   8   3        0.62       -1.52      1.52 o 
   7   8   3        2.42        4.52      3.64 o 
  -7   9   3        0.56       -0.76      2.83 o 
  -6   9   3        0.84        0.49      2.65 o 
  -5   9   3        1.16       -1.15      2.48 o 
  -4   9   3        0.79       -1.73      1.88 o 
  -3   9   3      150.45      142.29     12.19 o 
  -2   9   3      112.85      102.82     11.45 o 
  -1   9   3       25.10       23.90      3.36 o 
   0   9   3        2.42        1.52      1.40 o 
   1   9   3       97.97       88.01      3.92 o 
   2   9   3       17.27       18.29      2.48 o 
   3   9   3       75.93       69.81      3.75 o 
   4   9   3       24.48       25.30      3.40 o 
   5   9   3        3.09        2.52      1.98 o 
   6   9   3        5.05        2.09      2.17 o 
  -6  10   3        7.45        9.79      3.16 o 
  -5  10   3        5.14        4.55      2.78 o 
  -4  10   3        0.89        0.52      2.26 o 
  -3  10   3       39.50       41.74      4.55 o 
  -2  10   3        7.70       11.47      2.76 o 
  -1  10   3       64.92       57.81      4.23 o 
   0  10   3      117.45       89.13      5.24 o 
   1  10   3       11.86        7.47      4.62 o 
   2  10   3       18.56       14.31      4.49 o 
   3  10   3        0.90        0.84      1.70 o 
   4  10   3        0.22        3.25      2.00 o 
   5  10   3        8.45       10.69      2.75 o 
   6  10   3       44.29       44.67      6.10 o 
  -5  11   3        5.48        5.43      2.89 o 
  -4  11   3        1.23        3.21      2.46 o 
  -3  11   3       40.64       61.73      5.06 o 
  -2  11   3        4.55        6.63      2.64 o 
  -1  11   3      162.53      146.08      7.11 o 
   0  11   3       18.15       16.59      3.30 o 
   1  11   3        6.24        0.00      2.19 o 
   2  11   3        3.51        0.24      2.06 o 
   3  11   3        3.37       -0.13      2.18 o 
   4  11   3       33.57       45.61      7.67 o 
   5  11   3        7.19        9.27      4.89 o 
  -4  12   3        0.27        2.77      2.56 o 
  -3  12   3        3.91        4.64      2.58 o 
  -2  12   3        2.26        4.97      3.36 o 
  -1  12   3        5.78       15.93      8.12 o 
   0  12   3        2.95        5.82      4.32 o 
   1  12   3        0.87       -2.50      3.48 o 
   2  12   3       20.77       24.10      6.22 o 
   3  12   3       12.24        8.33      4.77 o 
   4  12   3       15.70       13.30      5.28 o 
  -3  13   3        8.48        9.39      9.23 o 
  -2  13   3        2.36        1.10      3.83 o 
  -1  13   3        1.11        2.93      4.15 o 
   0  13   3        0.22       -3.60      3.60 o 
   1  13   3        5.54        2.27      4.89 o 
   2  13   3       17.43        6.06      5.12 o 
   3  13   3        1.09        1.92      4.58 o 
  -8   0   4        1.22       -3.40      3.40 o 
  -6   0   4        9.04        6.54      2.46 o 
  -4   0   4     6620.07     6875.98    130.56 o 
  -2   0   4      575.47      514.00     10.63 o 
   0   0   4      700.03      704.97     14.09 o 
   2   0   4      543.52      573.52     21.05 o 
   4   0   4        9.47        3.60      2.03 o 
   6   0   4        0.69        2.78      2.70 o 
   8   0   4        3.28        9.90      4.03 o 
  -9   1   4        3.17       -0.04      3.12 o 
  -8   1   4       33.94       31.43      3.62 o 
  -7   1   4       43.48       45.47      3.74 o 
  -6   1   4        9.26       10.19      1.63 o 
  -5   1   4        1.37        1.15      0.83 o 
  -4   1   4      818.39      831.57     12.25 o 
  -3   1   4      402.05      389.04      6.10 o 
  -2   1   4        0.00       -0.06      0.40 o 
  -1   1   4      157.77      149.34      2.83 o 
   0   1   4     1073.46     1004.36     21.30 o 
   1   1   4      695.51      766.63     15.12 o 
   2   1   4       47.41       53.19      2.61 o 
   3   1   4        0.19        0.00      0.95 o 
   4   1   4      356.74      346.44     10.52 o 
   5   1   4       24.94       24.36      2.86 o 
   6   1   4      184.93      165.93     17.17 o 
   7   1   4       24.32       25.46      3.44 o 
   8   1   4        0.00        0.27      2.32 o 
  -9   2   4        0.95       -2.42      3.57 o 
  -8   2   4        0.02       -1.70      1.70 o 
  -7   2   4        1.40       -0.51      1.72 o 
  -6   2   4        7.76        5.63      2.00 o 
  -5   2   4        4.94        7.06      1.31 o 
  -4   2   4       10.62       10.28      1.13 o 
  -3   2   4      262.01      237.63      4.46 o 
  -2   2   4        4.59        3.56      0.63 o 
  -1   2   4      268.70      295.14      6.71 o 
   0   2   4     2308.49     2481.95     41.22 o 
   1   2   4       40.31       44.63      1.68 o 
   2   2   4      164.37      189.23      4.65 o 
   3   2   4       85.25       83.01      6.46 o 
   4   2   4        2.53        2.14      1.51 o 
   5   2   4      249.45      245.65     35.81 o 
   6   2   4       23.77       27.14      3.27 o 
   7   2   4       31.48       32.27      4.87 o 
   8   2   4       43.60       56.30      5.31 o 
  -9   3   4        0.03       -3.27      3.27 o 
  -8   3   4       16.43       14.93      2.83 o 
  -7   3   4        2.37        2.16      1.88 o 
  -6   3   4       13.58       14.29      2.34 o 
  -5   3   4       52.30       51.65      2.29 o 
  -4   3   4        0.00       -0.76      0.76 o 
  -3   3   4       66.94       63.28      1.88 o 
  -2   3   4        1.35        2.05      0.67 o 
  -1   3   4      412.00      422.81      9.32 o 
   0   3   4       93.19       90.81      2.33 o 
   1   3   4      391.33      405.46      6.85 o 
   2   3   4      330.26      403.97     13.42 o 
   3   3   4       22.97       26.69      2.54 o 
   4   3   4       76.34       80.50      3.93 o 
   5   3   4        3.33        3.79      2.00 o 
   6   3   4       85.12       80.97      6.48 o 
   7   3   4       16.08       19.87      3.34 o 
   8   3   4        7.03       12.55      3.29 o 
  -9   4   4        5.60        4.36      3.16 o 
  -8   4   4        0.94        2.47      2.79 o 
  -7   4   4       19.79       23.53      3.79 o 
  -6   4   4        3.88        0.96      1.65 o 
  -5   4   4       84.29       82.88      3.58 o 
  -4   4   4       14.99       13.23      1.39 o 
  -3   4   4      209.82      204.44      4.60 o 
  -2   4   4      265.89      288.00      6.65 o 
  -1   4   4      524.20      522.00      9.78 o 
   0   4   4       59.27       59.59      2.79 o 
   1   4   4      738.94      798.08     17.26 o 
   2   4   4       84.23       89.65      2.32 o 
   3   4   4      508.69      545.27     12.55 o 
   4   4   4        9.23       10.25      2.72 o 
   5   4   4      108.79      111.51      4.60 o 
   6   4   4        3.96        3.97      1.61 o 
   7   4   4        6.27        4.58      2.41 o 
   8   4   4        1.29       -2.54      3.05 o 
  -8   5   4        2.25       -0.15      2.44 o 
  -7   5   4        0.30       -0.73      2.18 o 
  -6   5   4       10.59        6.84      2.59 o 
  -5   5   4       40.99       47.50      4.43 o 
  -4   5   4        0.63        0.66      1.10 o 
  -3   5   4       72.94       74.21      3.02 o 
  -2   5   4       20.54       19.88      2.94 o 
  -1   5   4      290.42      330.14      7.99 o 
   0   5   4       25.51       21.16      1.45 o 
   1   5   4      140.85      153.53      6.29 o 
   2   5   4        4.45        5.79      1.12 o 
   3   5   4      139.75      151.12      4.33 o 
   4   5   4        0.73        2.68      1.88 o 
   5   5   4        1.49        1.08      1.63 o 
   6   5   4       68.27       69.45      7.26 o 
   7   5   4        3.36        2.78      2.21 o 
   8   5   4        2.32        0.91      6.24 o 
  -8   6   4        1.97       -0.76      3.25 o 
  -7   6   4       13.06       15.11      3.50 o 
  -6   6   4       10.05       12.53      3.05 o 
  -5   6   4        7.36        5.08      2.37 o 
  -4   6   4      117.62      109.06      5.48 o 
  -3   6   4       17.41       19.37      2.91 o 
  -2   6   4       71.41       79.69      3.14 o 
  -1   6   4        0.13       -0.45      0.86 o 
   0   6   4      104.81      102.44      3.55 o 
   1   6   4        5.75        3.60      0.96 o 
   2   6   4      252.97      253.62      5.98 o 
   3   6   4      473.33      486.29     10.30 o 
   4   6   4       52.82       59.01      2.92 o 
   5   6   4      201.05      230.58      7.49 o 
   6   6   4       14.16       18.26      2.89 o 
   7   6   4        0.39        2.00      3.71 o 
  -8   7   4        5.92        1.63      2.68 o 
  -7   7   4       13.37        9.48      3.26 o 
  -6   7   4       49.37       61.85      5.65 o 
  -5   7   4       17.13       21.68      3.57 o 
  -4   7   4        0.00       -1.47      1.47 o 
  -3   7   4       17.15       17.39      3.36 o 
  -2   7   4      116.35      116.73      6.77 o 
  -1   7   4      334.91      344.52     11.23 o 
   0   7   4        0.03       -0.99      1.06 o 
   1   7   4      515.94      529.92     12.64 o 
   2   7   4       31.21       36.36      3.25 o 
   3   7   4      788.79      821.78     39.36 o 
   4   7   4       33.09       36.30      2.83 o 
   5   7   4        0.07       -0.51      1.43 o 
   6   7   4       33.63       33.74      3.78 o 
   7   7   4        0.19        2.59      3.98 o 
  -7   8   4       10.63       12.67      3.70 o 
  -6   8   4        0.03        1.72      2.53 o 
  -5   8   4       20.56       24.93      5.12 o 
  -4   8   4       46.46       57.24      5.08 o 
  -3   8   4       10.71        8.58      2.49 o 
  -2   8   4      132.24      128.42      6.07 o 
  -1   8   4       33.56       46.76      4.20 o 
   0   8   4      466.14      438.49     13.73 o 
   1   8   4      128.77      124.06      4.59 o 
   2   8   4       71.03       73.01      4.13 o 
   3   8   4        1.51       -0.38      1.49 o 
   4   8   4        0.47       -1.49      1.49 o 
   5   8   4        0.21       -0.13      1.75 o 
   6   8   4        3.83        2.10      2.02 o 
   7   8   4       10.73       12.43      3.50 o 
  -7   9   4        9.23        5.96      3.52 o 
  -6   9   4       24.44       34.51      7.04 o 
  -5   9   4        1.29        0.19      2.33 o 
  -4   9   4       14.49       18.97      3.55 o 
  -3   9   4       11.42       15.67      3.36 o 
  -2   9   4        3.71        0.49      2.07 o 
  -1   9   4       30.07       31.12      3.85 o 
   0   9   4      668.48      646.22     28.39 o 
   1   9   4       60.16       58.29      4.08 o 
   2   9   4       46.43       41.86      5.69 o 
   3   9   4        2.93        0.38      1.58 o 
   4   9   4        0.07       -1.57      1.57 o 
   5   9   4        9.70       11.43      5.15 o 
   6   9   4        2.25        2.73      2.41 o 
  -6  10   4        4.13        1.08      2.57 o 
  -5  10   4        5.16        6.85      5.22 o 
  -4  10   4      159.25      175.90     17.75 o 
  -3  10   4       56.48       53.17      4.37 o 
  -2  10   4       29.72       36.11      9.19 o 
  -1  10   4        5.58        5.57      2.32 o 
   0  10   4        0.10        0.69      2.02 o 
   1  10   4       56.97       49.94      3.88 o 
   2  10   4       71.49       69.20      5.79 o 
   3  10   4       25.71       34.67      8.25 o 
   4  10   4       43.99       58.62     11.17 o 
   5  10   4        0.05       -0.55      2.79 o 
  -5  11   4       14.76       15.03      3.64 o 
  -4  11   4       13.05       13.65      3.62 o 
  -3  11   4        1.08       -0.83      2.33 o 
  -2  11   4        1.66        2.63      2.32 o 
  -1  11   4        2.62        3.62      2.32 o 
   0  11   4        4.61        3.57      2.24 o 
   1  11   4        2.94        6.33      3.85 o 
   2  11   4        8.66       14.10      4.07 o 
   3  11   4        6.27        5.20      2.93 o 
   4  11   4       28.54       30.22      6.00 o 
   5  11   4        3.65        7.38      3.21 o 
  -4  12   4        1.97        4.40      2.88 o 
  -3  12   4        7.02        8.95      3.12 o 
  -2  12   4       31.14       43.47      7.43 o 
  -1  12   4        0.76       -1.43      2.27 o 
   0  12   4       16.11       20.29      3.78 o 
   1  12   4       76.39       83.65      5.49 o 
   2  12   4        0.49       -0.50      2.21 o 
   3  12   4        8.77        9.52      3.15 o 
   4  12   4        1.50       -2.93      3.48 o 
  -3  13   4        1.98        4.89      4.28 o 
  -2  13   4        0.46       -0.11      2.53 o 
  -1  13   4        0.00        0.86      2.47 o 
   0  13   4        4.84        4.80      2.83 o 
   1  13   4       18.37       20.73      6.30 o 
   2  13   4       15.38       15.92      5.75 o 
  -9   0   5       21.57       23.16      6.49 o 
  -7   0   5        2.91        0.60      2.15 o 
  -5   0   5       11.73       11.16      1.77 o 
  -3   0   5      212.81      194.43      8.40 o 
  -1   0   5      804.64      788.00     15.99 o 
   1   0   5       31.72       26.29      2.50 o 
   3   0   5        6.64       10.68      2.50 o 
   5   0   5      949.76      819.38     30.69 o 
   7   0   5       46.11       39.94      5.63 o 
  -9   1   5        0.71       -2.94      2.94 o 
  -8   1   5        1.21       -1.20      1.89 o 
  -7   1   5        2.55        1.50      1.91 o 
  -6   1   5       64.83       63.67      2.47 o 
  -5   1   5       26.71       29.80      1.70 o 
  -4   1   5      339.47      329.97      5.60 o 
  -3   1   5     3721.67     3768.16     51.00 o 
  -2   1   5      242.52      234.44      3.97 o 
  -1   1   5      342.98      340.07      5.72 o 
   0   1   5      392.21      381.04      7.12 o 
   1   1   5     1902.61     1995.87     37.99 o 
   2   1   5      389.14      429.72     11.78 o 
   3   1   5       94.11       77.33      3.60 o 
   4   1   5        3.27        3.26      2.70 o 
   5   1   5        4.93        3.13      1.59 o 
   6   1   5       36.94       38.38      4.95 o 
   7   1   5       23.03       20.64      3.16 o 
   8   1   5       29.46       29.21      3.85 o 
  -9   2   5        1.88        1.03      2.66 o 
  -8   2   5        1.36       -2.05      2.05 o 
  -7   2   5       58.89       58.71      3.72 o 
  -6   2   5        5.59        5.81      1.54 o 
  -5   2   5       13.52       11.29      1.38 o 
  -4   2   5        5.94        2.67      1.01 o 
  -3   2   5      217.66      224.31      4.36 o 
  -2   2   5       37.80       36.42      1.33 o 
  -1   2   5       82.13       72.85      2.32 o 
   0   2   5       10.15       11.92      1.34 o 
   1   2   5     1434.55     1603.59     27.24 o 
   2   2   5      759.44      816.52     16.49 o 
   3   2   5       16.74       13.65      1.54 o 
   4   2   5        1.09       -0.22      1.46 o 
   5   2   5       22.68       25.56      3.21 o 
   6   2   5        5.11        2.04      1.63 o 
   7   2   5        1.24        0.87      1.95 o 
   8   2   5        0.13       -1.65      2.87 o 
  -9   3   5        2.20       -1.27      2.40 o 
  -8   3   5        1.18       -0.18      2.41 o 
  -7   3   5       17.49       19.18      3.61 o 
  -6   3   5       26.35       29.94      2.99 o 
  -5   3   5        0.23       -0.95      0.95 o 
  -4   3   5        0.15       -0.69      0.69 o 
  -3   3   5        1.52       -0.28      0.82 o 
  -2   3   5       31.79       25.42      1.27 o 
  -1   3   5      518.44      555.02     11.99 o 
   0   3   5      301.90      309.46      6.07 o 
   1   3   5      222.55      272.52      5.60 o 
   2   3   5       16.13       14.24      1.37 o 
   3   3   5       13.82       16.60      3.50 o 
   4   3   5       12.80       17.73      2.86 o 
   5   3   5        9.67       11.89      2.57 o 
   6   3   5        1.63        2.53      1.78 o 
   7   3   5       10.94        7.46      2.28 o 
   8   3   5        4.33        2.25      3.40 o 
  -9   4   5        0.43       -2.52      2.52 o 
  -8   4   5        1.85        0.51      2.31 o 
  -7   4   5        0.89       -0.64      2.22 o 
  -6   4   5       13.54        7.92      2.87 o 
  -5   4   5       22.45       23.11      2.76 o 
  -4   4   5        0.02       -1.03      1.03 o 
  -3   4   5      244.35      234.20      9.61 o 
  -2   4   5      160.12      168.64      4.91 o 
  -1   4   5       70.84       75.38      2.86 o 
   0   4   5       64.85       56.49      1.74 o 
   1   4   5      126.25      122.63      2.79 o 
   2   4   5       99.59      101.71      2.60 o 
   3   4   5        1.27       -0.27      1.05 o 
   4   4   5       52.95       47.76      3.64 o 
   5   4   5        9.89        6.92      2.52 o 
   6   4   5       65.66       78.10      9.45 o 
   7   4   5        1.54        0.76      3.05 o 
   8   4   5        9.61       11.14      3.18 o 
  -8   5   5       10.93        8.39      3.62 o 
  -7   5   5        2.95       -0.87      2.15 o 
  -6   5   5        0.55       -1.86      1.86 o 
  -5   5   5       91.67       88.24      5.01 o 
  -4   5   5       97.17       94.42      3.65 o 
  -3   5   5       38.84       43.37      3.74 o 
  -2   5   5      533.29      551.79     12.50 o 
  -1   5   5        0.05       -0.56      0.88 o 
   0   5   5        0.00       -0.62      0.62 o 
   1   5   5       35.23       27.65      1.39 o 
   2   5   5      572.60      601.60     16.39 o 
   3   5   5        0.95       -0.05      1.12 o 
   4   5   5      460.98      545.75     14.24 o 
   5   5   5       27.46       32.01      3.22 o 
   6   5   5       24.12       26.07      8.31 o 
   7   5   5        9.31        8.44      2.47 o 
  -8   6   5       16.27       18.72      4.03 o 
  -7   6   5        3.26        5.64      2.87 o 
  -6   6   5        0.51       -0.94      1.85 o 
  -5   6   5        0.01       -1.74      1.74 o 
  -4   6   5      132.29      128.79      4.56 o 
  -3   6   5        1.40       -1.04      1.53 o 
  -2   6   5       29.99       32.99      3.40 o 
  -1   6   5       21.81       19.19      2.66 o 
   0   6   5       48.61       51.77      3.40 o 
   1   6   5      356.38      354.05     16.17 o 
   2   6   5       53.33       59.66      3.34 o 
   3   6   5       41.75       40.72      2.70 o 
   4   6   5       20.14       22.61      2.42 o 
   5   6   5        6.14        5.74      2.14 o 
   6   6   5        5.50        4.66      2.23 o 
   7   6   5       10.71       11.71      2.85 o 
  -8   7   5        1.10       -1.77      2.78 o 
  -7   7   5        0.20       -0.26      2.57 o 
  -6   7   5       44.55       51.16      4.73 o 
  -5   7   5        3.03        2.33      2.39 o 
  -4   7   5        9.06        9.92      3.13 o 
  -3   7   5      138.24      126.95     12.15 o 
  -2   7   5       84.71       84.81      4.76 o 
  -1   7   5       68.92       66.32      4.13 o 
   0   7   5      940.72      935.15     25.53 o 
   1   7   5      108.71      104.74      5.13 o 
   2   7   5       60.07       65.17      3.31 o 
   3   7   5       89.61       90.48      4.33 o 
   4   7   5      243.22      257.16      8.13 o 
   5   7   5        3.74        3.15      1.90 o 
   6   7   5       11.90        9.11      2.43 o 
   7   7   5        3.43        8.10      4.46 o 
  -7   8   5       11.82       12.09      4.73 o 
  -6   8   5        0.89       -1.37      2.17 o 
  -5   8   5       62.04       62.56      4.69 o 
  -4   8   5        0.54       -1.88      1.88 o 
  -3   8   5       11.93       10.96      2.82 o 
  -2   8   5       22.39       28.08      4.48 o 
  -1   8   5       45.76       52.43      3.84 o 
   0   8   5       22.85       24.48      7.35 o 
   1   8   5      532.48      480.29     14.93 o 
   2   8   5       13.75       15.43      2.79 o 
   3   8   5        2.15        0.69      1.76 o 
   4   8   5        9.18        6.84      2.63 o 
   5   8   5        2.49        2.61      1.94 o 
   6   8   5        2.57        1.24      1.97 o 
  -7   9   5        2.06        3.83      2.71 o 
  -6   9   5        2.88       -0.19      2.51 o 
  -5   9   5       33.91       41.79      5.24 o 
  -4   9   5       41.90       50.64      5.06 o 
  -3   9   5       24.84       25.92      3.83 o 
  -2   9   5        8.31        2.42      2.36 o 
  -1   9   5       49.39       56.36      4.49 o 
   0   9   5       45.61       43.70      3.92 o 
   1   9   5      135.62      110.34      5.70 o 
   2   9   5       74.90       66.58      4.45 o 
   3   9   5        1.70        0.71      2.11 o 
   4   9   5        0.15       -0.05      2.02 o 
   5   9   5        9.91       16.53      3.69 o 
   6   9   5        1.63        0.05      2.67 o 
  -6  10   5        0.35       -1.30      2.35 o 
  -5  10   5       31.97       39.18      5.01 o 
  -4  10   5        5.41        5.79      3.50 o 
  -3  10   5       42.89       52.67      7.63 o 
  -2  10   5       47.78       49.11     14.10 o 
  -1  10   5        0.35       -0.36      2.07 o 
   0  10   5        3.49        2.75      2.31 o 
   1  10   5        0.84       -1.03      1.83 o 
   2  10   5        0.66       -1.28      1.86 o 
   3  10   5        3.75        3.08      2.40 o 
   4  10   5       93.76      109.13      6.54 o 
   5  10   5        0.34       -1.20      2.42 o 
  -5  11   5        2.35        3.82      3.02 o 
  -4  11   5        0.81        1.05      3.15 o 
  -3  11   5       92.13       94.98      6.03 o 
  -2  11   5       16.85       17.81      4.81 o 
  -1  11   5        0.33       -1.33      2.19 o 
   0  11   5        2.71        0.58      2.48 o 
   1  11   5        4.89        2.67      2.34 o 
   2  11   5       45.02       53.51     12.93 o 
   3  11   5       25.63       26.79      7.30 o 
   4  11   5        8.22        7.03      3.85 o 
  -4  12   5        4.70        7.63      3.15 o 
  -3  12   5        0.63        3.05      2.90 o 
  -2  12   5        4.44        2.98      2.69 o 
  -1  12   5        1.45       -0.30      2.46 o 
   0  12   5        8.41        8.73      4.13 o 
   1  12   5       15.92       22.27      8.92 o 
   2  12   5        8.16       12.58      3.43 o 
   3  12   5        3.71        6.40      3.48 o 
  -2  13   5        0.61       -0.12      2.54 o 
  -1  13   5        4.80       10.97      3.38 o 
   0  13   5       19.05       18.17      3.82 o 
   1  13   5        0.51       -2.61      2.61 o 
  -8   0   6        9.28        7.24      4.85 o 
  -6   0   6      517.29      493.61     11.85 o 
  -4   0   6      144.06      124.87      3.95 o 
  -2   0   6        0.88       -0.60      0.66 o 
   0   0   6      346.10      350.19      7.81 o 
   2   0   6       56.21       62.88      4.46 o 
   4   0   6       52.11       36.43      3.33 o 
   6   0   6        5.18        6.88      2.62 o 
   8   0   6        0.02       -0.12      2.54 o 
  -9   1   6       10.53        4.65      5.12 o 
  -8   1   6        2.63        0.06      2.15 o 
  -7   1   6        0.49       -1.66      1.66 o 
  -6   1   6      178.14      173.37      4.33 o 
  -5   1   6       76.68       73.12      2.23 o 
  -4   1   6       19.47       17.70      1.28 o 
  -3   1   6       68.05       69.92      1.86 o 
  -2   1   6      142.87      134.93      3.51 o 
  -1   1   6      299.82      306.57      5.02 o 
   0   1   6       42.34       40.54      1.33 o 
   1   1   6        0.18        1.77      0.80 o 
   2   1   6      281.28      262.28      8.05 o 
   3   1   6       88.26       76.01      5.44 o 
   4   1   6      267.47      236.10     28.17 o 
   5   1   6      102.84       74.61      3.99 o 
   6   1   6        2.38        5.43      1.70 o 
   7   1   6        4.48        3.30      1.85 o 
   8   1   6        7.24       10.12      2.59 o 
  -9   2   6        0.00       -0.77      2.57 o 
  -8   2   6        1.05       -0.14      2.46 o 
  -7   2   6        2.40        5.88      2.56 o 
  -6   2   6        4.20        4.34      1.31 o 
  -5   2   6       19.59       15.08      1.55 o 
  -4   2   6        7.11        6.48      1.11 o 
  -3   2   6      173.31      177.48      3.75 o 
  -2   2   6      308.69      304.85      6.54 o 
  -1   2   6       69.16       76.26      2.15 o 
   0   2   6      227.16      249.89      5.16 o 
   1   2   6       51.99       47.35      1.78 o 
   2   2   6       12.11       13.29      2.38 o 
   3   2   6      478.44      510.95     30.85 o 
   4   2   6       13.56        7.44      2.35 o 
   5   2   6       93.92       97.84      5.05 o 
   6   2   6      124.16      101.24     20.72 o 
   7   2   6        1.51        0.03      1.56 o 
   8   2   6       31.13       29.89      6.51 o 
  -9   3   6        0.10       -0.73      2.67 o 
  -8   3   6        2.69        3.32      2.59 o 
  -7   3   6        5.57        4.15      2.31 o 
  -6   3   6        0.00       -0.06      1.79 o 
  -5   3   6        5.34        3.01      1.25 o 
  -4   3   6        8.93        9.11      1.36 o 
  -3   3   6      108.32      103.52      3.13 o 
  -2   3   6        4.02        1.15      0.86 o 
  -1   3   6      402.97      422.22      9.65 o 
   0   3   6      116.13      126.96      3.14 o 
   1   3   6       90.29       92.86      2.69 o 
   2   3   6      175.56      185.14      6.32 o 
   3   3   6       10.19        8.25      2.44 o 
   4   3   6      243.12      264.15      9.22 o 
   5   3   6       43.78       49.13      4.85 o 
   6   3   6       31.45       27.56      7.32 o 
   7   3   6       26.77       27.06     10.74 o 
  -8   4   6        1.62       -0.61      2.48 o 
  -7   4   6       15.37       13.45      3.16 o 
  -6   4   6        1.05        0.22      2.00 o 
  -5   4   6       19.36       17.89      2.12 o 
  -4   4   6       62.82       59.14      2.47 o 
  -3   4   6       19.49       19.71      2.13 o 
  -2   4   6       12.06       10.32      1.63 o 
  -1   4   6      344.22      360.63      8.68 o 
   0   4   6      116.56      114.64      3.74 o 
   1   4   6      511.70      507.55      9.69 o 
   2   4   6       31.61       36.54      2.30 o 
   3   4   6      257.45      300.20      9.80 o 
   4   4   6        2.22       -0.83      1.72 o 
   5   4   6        7.50        4.72      2.25 o 
   6   4   6       21.73       18.15      4.81 o 
   7   4   6        0.45        0.79      3.91 o 
  -8   5   6        3.16       -0.65      2.42 o 
  -7   5   6        0.27       -1.61      2.29 o 
  -6   5   6        0.00        1.36      2.06 o 
  -5   5   6        0.01        0.51      1.80 o 
  -4   5   6        0.16       -0.25      1.23 o 
  -3   5   6       89.67       87.72      3.02 o 
  -2   5   6       20.28       19.83      2.08 o 
  -1   5   6      112.75      125.12      4.24 o 
   0   5   6       14.13       15.83      1.79 o 
   1   5   6       32.60       42.28      2.28 o 
   2   5   6        6.21        6.78      1.64 o 
   3   5   6        0.01        2.25      1.30 o 
   4   5   6      130.79      118.52      4.80 o 
   5   5   6       18.46       17.10      4.75 o 
   6   5   6        8.27        3.21      3.36 o 
   7   5   6       25.80       22.88      3.66 o 
  -8   6   6        2.94        0.35      2.66 o 
  -7   6   6        4.35        4.35      2.72 o 
  -6   6   6       18.67       15.54      3.43 o 
  -5   6   6        1.34        4.08      2.14 o 
  -4   6   6       34.08       32.95      3.74 o 
  -3   6   6       58.43       58.79      3.95 o 
  -2   6   6      140.06      132.02      5.95 o 
  -1   6   6        2.40        1.58      1.19 o 
   0   6   6      231.44      228.70      7.36 o 
   1   6   6      211.64      204.49      7.72 o 
   2   6   6      122.13      121.09      5.72 o 
   3   6   6      423.52      465.13     11.97 o 
   4   6   6        6.17        1.49      1.63 o 
   5   6   6        4.34        4.06      1.73 o 
   6   6   6        3.74        3.25      3.48 o 
   7   6   6       14.52       15.33      3.09 o 
  -8   7   6        7.54        3.56      3.99 o 
  -7   7   6       16.16       19.68      3.85 o 
  -6   7   6        0.00        0.43      3.81 o 
  -5   7   6        1.82        2.35      2.30 o 
  -4   7   6       18.44       17.88      3.18 o 
  -3   7   6       81.03       91.39      7.34 o 
  -2   7   6        0.07       -0.90      1.69 o 
  -1   7   6      218.74      215.52      8.36 o 
   0   7   6        2.63        2.81      1.88 o 
   1   7   6      985.40      931.29     25.70 o 
   2   7   6       49.12       47.18      3.94 o 
   3   7   6        0.01       -0.66      1.69 o 
   4   7   6       59.37       60.17      4.50 o 
   5   7   6        1.07       -0.93      2.03 o 
   6   7   6        3.83        4.30      2.21 o 
  -7   8   6        6.54        4.00      2.71 o 
  -6   8   6        6.47        7.32      2.94 o 
  -5   8   6       16.32       20.06      3.53 o 
  -4   8   6       73.80       67.95      4.79 o 
  -3   8   6        4.00        2.41      2.10 o 
  -2   8   6      234.64      238.20     12.42 o 
  -1   8   6       57.83       61.26      4.28 o 
   0   8   6       38.99       42.08      4.19 o 
   1   8   6      131.05      124.09      6.06 o 
   2   8   6        7.99        6.25      3.29 o 
   3   8   6        2.20        2.62      2.16 o 
   4   8   6        4.45        5.90      2.64 o 
   5   8   6       16.38       25.81      4.30 o 
   6   8   6       45.80       64.42      7.06 o 
  -6   9   6        6.77       10.74      3.22 o 
  -5   9   6        7.84        8.37      2.83 o 
  -4   9   6        0.00        1.40      2.22 o 
  -3   9   6       11.45       14.71      3.52 o 
  -2   9   6      278.32      271.43     10.99 o 
  -1   9   6      118.22      113.81      6.20 o 
   0   9   6       12.44       11.04      2.79 o 
   1   9   6        7.41        8.07      2.46 o 
   2   9   6        0.06       -1.69      1.69 o 
   3   9   6        5.50        6.01      2.54 o 
   4   9   6        4.09        1.29      2.33 o 
   5   9   6       21.00       23.84      4.07 o 
  -6  10   6       21.41       22.71      4.71 o 
  -5  10   6       14.79       16.37      3.72 o 
  -4  10   6       13.51       13.45      3.70 o 
  -3  10   6        9.62        7.55      5.67 o 
  -2  10   6        0.12       -1.61      2.14 o 
  -1  10   6       24.39       29.79      7.31 o 
   0  10   6       74.05       76.48      7.59 o 
   1  10   6       15.26       15.48      3.20 o 
   2  10   6       48.87       46.25      4.82 o 
   3  10   6        0.66        0.25      2.16 o 
   4  10   6        0.76       -1.62      2.37 o 
   5  10   6        1.97        1.16      2.92 o 
  -5  11   6        2.82        1.41      2.53 o 
  -4  11   6        6.35        5.20      2.96 o 
  -3  11   6        1.69        2.58      2.64 o 
  -2  11   6        2.50        1.03      2.59 o 
  -1  11   6        4.62        8.10      2.99 o 
   0  11   6       22.79       35.48      4.53 o 
   1  11   6        2.84        3.94      2.63 o 
   2  11   6       45.69       53.58     10.45 o 
   3  11   6        3.86        2.31      2.60 o 
   4  11   6       12.66       21.61      7.04 o 
  -4  12   6       15.55       22.69      5.95 o 
  -3  12   6        0.13        0.13      2.42 o 
  -2  12   6        3.50        6.50      3.06 o 
  -1  12   6       40.19       48.89      6.42 o 
   0  12   6        0.69        0.11      2.42 o 
   1  12   6        1.98        2.61      2.54 o 
   2  12   6        0.80       -0.73      2.44 o 
  -1  13   6       12.82       16.74      5.32 o 
   0  13   6       24.38       32.39      6.10 o 
  -7   0   7       12.11       10.20      2.63 o 
  -5   0   7      168.65      157.56      6.14 o 
  -3   0   7       96.26       95.67      4.87 o 
  -1   0   7        0.43       -0.68      0.68 o 
   1   0   7      163.54      174.01      8.26 o 
   3   0   7     1643.92     1724.63     60.19 o 
   5   0   7      255.08      151.27      7.95 o 
   7   0   7       22.58       25.62      4.19 o 
  -9   1   7        0.29       -4.11      4.11 o 
  -8   1   7       13.30        7.00      4.77 o 
  -7   1   7        1.38        1.18      1.66 o 
  -6   1   7       78.57       72.68      2.73 o 
  -5   1   7      624.18      561.37      9.88 o 
  -4   1   7       32.98       30.88      1.75 o 
  -3   1   7      247.86      261.49      5.04 o 
  -2   1   7       72.45       69.88      2.02 o 
  -1   1   7     1186.35     1204.74     19.16 o 
   0   1   7       76.38       78.74      2.08 o 
   1   1   7       64.39       60.40      2.15 o 
   2   1   7       14.75       17.63      1.75 o 
   3   1   7       47.50       48.54      5.11 o 
   4   1   7      129.77      104.94     13.58 o 
   5   1   7       47.92       33.84      5.01 o 
   6   1   7       88.11       57.16      7.22 o 
   7   1   7        0.55       -0.32      1.36 o 
  -9   2   7       13.57        1.53      4.89 o 
  -8   2   7        3.21       -0.12      3.72 o 
  -7   2   7        9.96        6.36      2.61 o 
  -6   2   7        0.39       -1.12      1.12 o 
  -5   2   7      102.18       98.13      3.33 o 
  -4   2   7        0.13       -0.70      0.91 o 
  -3   2   7       12.36       10.63      1.17 o 
  -2   2   7       15.73       19.50      1.81 o 
  -1   2   7      483.41      518.85      9.75 o 
   0   2   7      610.38      643.01     11.62 o 
   1   2   7        0.03       -0.45      0.67 o 
   2   2   7        5.19        5.57      1.43 o 
   3   2   7       51.27       36.09      4.70 o 
   4   2   7        8.79        8.88      2.10 o 
   5   2   7       52.57       42.58      3.57 o 
   6   2   7        1.65       -0.32      1.45 o 
   7   2   7        0.01       -0.36      1.51 o 
  -8   3   7        4.77        3.14      2.66 o 
  -7   3   7        0.34       -1.86      2.16 o 
  -6   3   7        3.68        0.77      1.36 o 
  -5   3   7        8.81        6.99      1.48 o 
  -4   3   7        1.22        1.37      1.04 o 
  -3   3   7      159.42      173.71      5.03 o 
  -2   3   7      118.55      112.95      3.33 o 
  -1   3   7      145.72      157.45      7.01 o 
   0   3   7       16.34       17.34      2.56 o 
   1   3   7       15.25       17.19      1.45 o 
   2   3   7       47.34       54.62      3.14 o 
   3   3   7        2.55        6.08      2.21 o 
   4   3   7        0.22       -0.14      1.73 o 
   5   3   7       45.79       45.23      6.83 o 
   6   3   7        1.31        3.26      1.43 o 
   7   3   7        0.25        2.05      1.67 o 
  -8   4   7        2.95        0.87      2.41 o 
  -7   4   7        7.95        4.31      2.52 o 
  -6   4   7        0.03       -1.79      1.88 o 
  -5   4   7       42.09       37.97      2.45 o 
  -4   4   7       37.07       41.19      2.43 o 
  -3   4   7        0.02       -0.53      0.93 o 
  -2   4   7       37.47       35.86      2.46 o 
  -1   4   7       42.75       40.15      2.30 o 
   0   4   7       91.52       93.89      3.47 o 
   1   4   7        3.19        2.95      1.27 o 
   2   4   7        5.97        1.55      1.60 o 
   3   4   7        0.60       -1.21      1.21 o 
   4   4   7      161.51      164.58      7.02 o 
   5   4   7        1.58        0.98      1.92 o 
   6   4   7       37.86       55.78      4.76 o 
   7   4   7        0.58        2.08      4.32 o 
  -8   5   7        0.60       -0.69      2.48 o 
  -7   5   7       14.08       11.46      3.15 o 
  -6   5   7       17.53       15.05      3.34 o 
  -5   5   7        8.00        6.09      1.70 o 
  -4   5   7       91.27       80.23      3.09 o 
  -3   5   7        1.99        2.06      1.18 o 
  -2   5   7        0.03       -0.57      1.11 o 
  -1   5   7        6.41        6.43      1.54 o 
   0   5   7      352.05      377.89      9.30 o 
   1   5   7        6.06        7.21      1.55 o 
   2   5   7      864.09      866.41     24.05 o 
   3   5   7       56.62       47.69      3.71 o 
   4   5   7       70.55       61.44      8.26 o 
   5   5   7       12.37       15.02      4.19 o 
   6   5   7        6.88        3.64      3.48 o 
   7   5   7        2.30        6.26      2.15 o 
  -8   6   7        1.16        2.21      2.75 o 
  -7   6   7        0.09        1.76      2.43 o 
  -6   6   7       28.04       24.47      3.78 o 
  -5   6   7        5.20        4.66      2.31 o 
  -4   6   7       26.73       30.70      4.26 o 
  -3   6   7        0.65       -0.05      1.27 o 
  -2   6   7      100.08      113.87      6.55 o 
  -1   6   7      225.21      237.47      6.89 o 
   0   6   7       31.99       41.23      2.75 o 
   1   6   7       51.79       43.21      3.39 o 
   2   6   7       16.54       13.86      3.56 o 
   3   6   7        8.18        3.08      3.13 o 
   4   6   7       13.91       16.16      3.08 o 
   5   6   7       46.27       45.51      7.53 o 
   6   6   7        6.85        9.78      4.54 o 
  -7   7   7        0.04       -0.55      2.31 o 
  -6   7   7        0.15       -0.54      2.20 o 
  -5   7   7       43.81       42.08      4.62 o 
  -4   7   7       50.71       48.98      3.05 o 
  -3   7   7       13.60       15.81      3.08 o 
  -2   7   7      395.67      419.38     14.15 o 
  -1   7   7       77.53       77.93      4.72 o 
   0   7   7       66.64       73.28      4.50 o 
   1   7   7      110.34      103.75      5.45 o 
   2   7   7      270.19      280.59     10.37 o 
   3   7   7       27.34       24.31      3.53 o 
   4   7   7       22.01       21.88      6.00 o 
   5   7   7       11.07        8.73      2.89 o 
   6   7   7        1.81        3.54      2.37 o 
  -7   8   7       28.50       29.04      4.69 o 
  -6   8   7        0.70        2.51      2.68 o 
  -5   8   7        2.57        3.01      2.55 o 
  -4   8   7        6.98        6.92      2.71 o 
  -3   8   7       30.50       38.25      4.33 o 
  -2   8   7        5.77        7.10      2.59 o 
  -1   8   7      367.24      367.41     12.72 o 
   0   8   7        1.33        0.71      3.42 o 
   1   8   7        3.23        0.34      1.85 o 
   2   8   7       79.35       79.24      5.02 o 
   3   8   7        0.39        1.97      2.09 o 
   4   8   7       12.84       20.98      3.78 o 
   5   8   7        4.58       -1.76      1.96 o 
  -6   9   7        6.35        4.16      2.93 o 
  -5   9   7       10.60        9.25      3.35 o 
  -4   9   7       13.74       19.48      3.64 o 
  -3   9   7        5.84        7.21      3.46 o 
  -2   9   7       16.51       17.56      3.42 o 
  -1   9   7      121.59      120.29      6.50 o 
   0   9   7       99.20       95.36      5.63 o 
   1   9   7        0.27       -1.57      1.57 o 
   2   9   7        0.32        0.58      1.92 o 
   3   9   7        6.60       13.67      4.11 o 
   4   9   7        1.31       -1.30      2.10 o 
   5   9   7        0.05       -0.43      2.47 o 
  -5  10   7       17.74       23.53      8.25 o 
  -4  10   7        6.00        8.47      3.18 o 
  -3  10   7        0.18        0.66      2.38 o 
  -2  10   7        0.51       -2.13      2.13 o 
  -1  10   7        6.73        3.96      2.51 o 
   0  10   7        0.22        0.42      2.14 o 
   1  10   7        0.20       -1.23      1.91 o 
   2  10   7       89.32       85.69      5.51 o 
   3  10   7        5.63        4.91      2.80 o 
   4  10   7        4.33        6.02      3.04 o 
  -4  11   7        7.86        7.84      3.66 o 
  -3  11   7        0.93        0.74      3.23 o 
  -2  11   7        0.59       -1.19      2.40 o 
  -1  11   7        5.06        3.35      2.58 o 
   0  11   7       26.60       35.13      4.75 o 
   1  11   7       40.96       34.03      4.48 o 
   2  11   7       21.99       24.55      4.00 o 
   3  11   7        3.28        7.29      3.06 o 
  -3  12   7        0.58       -0.05      2.58 o 
  -2  12   7        1.64        3.42      2.88 o 
  -1  12   7       10.84       15.07      3.59 o 
   0  12   7        0.57        1.20      3.68 o 
   1  12   7        5.99       10.28      3.19 o 
  -6   0   8       20.36       15.95      4.13 o 
  -4   0   8       51.25       94.10      6.14 o 
  -2   0   8       95.17       80.31      3.59 o 
   0   0   8      115.83      130.26      3.95 o 
   2   0   8      200.03      220.11     10.65 o 
   4   0   8        0.57        1.80      2.42 o 
   6   0   8        5.69        3.05      1.92 o 
  -8   1   8       25.78       22.41      5.75 o 
  -7   1   8       10.34        7.96      2.09 o 
  -6   1   8        9.55        5.84      1.91 o 
  -5   1   8       22.30       21.11      4.75 o 
  -4   1   8       26.26       28.86      2.45 o 
  -3   1   8       48.38       46.42      1.79 o 
  -2   1   8       47.51       50.82      1.77 o 
  -1   1   8        0.14       -0.38      0.61 o 
   0   1   8       92.64       80.76      2.29 o 
   1   1   8      172.84      169.53      4.25 o 
   2   1   8      121.79      114.62      3.91 o 
   3   1   8      264.20      280.38      9.37 o 
   4   1   8       16.55       15.34      3.68 o 
   5   1   8       27.41       18.52      1.98 o 
   6   1   8        7.27       10.46      1.87 o 
   7   1   8        0.02       -0.10      1.41 o 
  -8   2   8        5.37        2.43      4.30 o 
  -7   2   8        0.08       -1.76      2.04 o 
  -6   2   8        5.15        5.11      1.89 o 
  -5   2   8       93.75       85.92      3.20 o 
  -4   2   8        1.75        0.85      1.08 o 
  -3   2   8       25.87       28.41      1.90 o 
  -2   2   8       93.99       96.29      3.05 o 
  -1   2   8        2.48        1.18      0.89 o 
   0   2   8      100.08      104.01      2.99 o 
   1   2   8      355.81      384.82      7.87 o 
   2   2   8        1.73        0.24      1.52 o 
   3   2   8      124.98      111.13     16.58 o 
   4   2   8      241.83      215.45     33.27 o 
   5   2   8        0.85       -0.86      1.59 o 
   6   2   8       17.38       15.74      2.21 o 
   7   2   8        0.42        1.95      1.43 o 
  -8   3   8        0.23       -3.75      3.75 o 
  -7   3   8        1.05       -0.31      2.82 o 
  -6   3   8        8.54        5.21      1.56 o 
  -5   3   8        9.86        7.99      2.28 o 
  -4   3   8        0.05       -0.92      0.92 o 
  -3   3   8      128.34      135.74      3.94 o 
  -2   3   8        8.45        8.68      1.37 o 
  -1   3   8      110.06      116.33      4.03 o 
   0   3   8      134.77      142.44      4.53 o 
   1   3   8       53.61       51.79      2.60 o 
   2   3   8      287.64      296.00     10.07 o 
   3   3   8       50.65       50.19      3.36 o 
   4   3   8       50.56       45.00      4.11 o 
   5   3   8       67.83       75.65      4.51 o 
   6   3   8       52.59       48.90      5.09 o 
   7   3   8        2.10        2.67      1.49 o 
  -8   4   8        0.00       -0.04      3.95 o 
  -7   4   8        0.86       -0.17      2.24 o 
  -6   4   8        7.69        2.99      1.71 o 
  -5   4   8        6.74        4.52      1.48 o 
  -4   4   8        0.53       -0.98      0.98 o 
  -3   4   8       48.17       47.05      2.56 o 
  -2   4   8       63.02       62.45      3.09 o 
  -1   4   8      171.60      176.30      5.44 o 
   0   4   8       35.95       37.60      2.34 o 
   1   4   8      214.22      238.33      7.97 o 
   2   4   8        0.39       -0.01      1.39 o 
   3   4   8        1.14       -0.58      1.63 o 
   4   4   8      101.00       91.77      7.51 o 
   5   4   8        0.01       -0.74      2.74 o 
   6   4   8        7.13        8.37      4.15 o 
  -8   5   8        0.00       -1.07      2.48 o 
  -7   5   8        0.54       -0.23      2.40 o 
  -6   5   8        0.12       -0.07      2.01 o 
  -5   5   8        8.86        8.48      1.69 o 
  -4   5   8       15.09       14.67      1.81 o 
  -3   5   8       33.87       41.39      2.67 o 
  -2   5   8        4.75        1.77      1.38 o 
  -1   5   8        0.31        0.33      1.26 o 
   0   5   8        0.51        0.39      1.18 o 
   1   5   8        3.86        6.09      4.13 o 
   2   5   8      130.14      109.98      5.59 o 
   3   5   8       22.24       18.61      3.12 o 
   4   5   8       13.85       11.55      2.76 o 
   5   5   8       58.80       74.65      7.20 o 
   6   5   8        0.42       -0.66      3.25 o 
  -7   6   8        4.69        1.56      4.28 o 
  -6   6   8       11.47        7.69      2.95 o 
  -5   6   8       49.80       49.19      4.84 o 
  -4   6   8       75.16       72.85      3.71 o 
  -3   6   8        0.00       -1.10      1.10 o 
  -2   6   8       66.10       64.49      3.38 o 
  -1   6   8        3.96        4.92      1.67 o 
   0   6   8      143.47      149.17      6.81 o 
   1   6   8      442.31      462.80     14.66 o 
   2   6   8        0.88       -0.18      1.76 o 
   3   6   8       53.20       51.48      4.72 o 
   4   6   8       10.04        9.23      2.68 o 
   5   6   8       31.60       41.28      8.82 o 
   6   6   8        1.83        0.66      2.78 o 
  -7   7   8        0.72        0.82      2.48 o 
  -6   7   8        0.45       -0.21      2.27 o 
  -5   7   8        3.58        0.00      2.24 o 
  -4   7   8        0.23        1.49      1.73 o 
  -3   7   8       66.89       66.61      4.63 o 
  -2   7   8        4.27        3.49      2.16 o 
  -1   7   8      493.12      520.61     12.85 o 
   0   7   8       38.12       39.16      4.16 o 
   1   7   8        2.98        1.69      2.17 o 
   2   7   8       50.09       51.59      4.35 o 
   3   7   8        1.42       -0.70      1.82 o 
   4   7   8        3.24        2.39      2.21 o 
   5   7   8        3.64        1.87      2.29 o 
  -6   8   8       25.22       30.19      4.44 o 
  -5   8   8       10.19        8.32      3.00 o 
  -4   8   8       66.93       73.74      7.28 o 
  -3   8   8        8.46        9.68      2.88 o 
  -2   8   8       14.90       15.05      3.18 o 
  -1   8   8      236.29      240.00      9.68 o 
   0   8   8       14.49       15.02      3.09 o 
   1   8   8        0.02        0.02      1.87 o 
   2   8   8        6.98        4.67      2.44 o 
   3   8   8        2.59        1.02      2.17 o 
   4   8   8       59.57       65.57      7.12 o 
   5   8   8        4.38        2.46      2.39 o 
  -6   9   8        1.05       -0.20      2.56 o 
  -5   9   8        0.65        0.38      2.62 o 
  -4   9   8       59.08       60.80      8.33 o 
  -3   9   8       72.78       84.32      5.70 o 
  -2   9   8        0.02       -1.28      2.06 o 
  -1   9   8        0.00        0.47      2.30 o 
   0   9   8        1.59       -0.62      1.89 o 
   1   9   8        0.46       -1.30      1.99 o 
   2   9   8        2.29        3.54      2.25 o 
   3   9   8       54.53       59.99      5.22 o 
   4   9   8       24.57       31.47      4.74 o 
  -5  10   8        4.70        5.85      3.13 o 
  -4  10   8        0.01        0.71      2.44 o 
  -3  10   8        1.35        1.17      2.59 o 
  -2  10   8       21.85       25.16      8.88 o 
  -1  10   8        2.56        2.21      2.62 o 
   0  10   8       28.56       22.97      3.89 o 
   1  10   8        0.90       -1.57      2.08 o 
   2  10   8        0.05       -0.19      2.30 o 
   3  10   8        0.40        0.85      2.37 o 
  -4  11   8        0.84        1.01      3.99 o 
  -3  11   8        2.68       -0.23      2.81 o 
  -2  11   8       17.52       20.43      3.99 o 
  -1  11   8        0.36       -1.20      2.28 o 
   0  11   8       24.78       28.02      4.42 o 
   1  11   8        0.67       -1.77      2.15 o 
   2  11   8       11.90       11.68      3.52 o 
  -2  12   8        0.17        2.70      4.22 o 
  -1  12   8        0.00       -2.41      2.41 o 
   0  12   8        0.01       -0.51      3.05 o 
  -7   0   9       49.89       46.83      6.30 o 
  -5   0   9        0.12       -0.74      2.15 o 
  -3   0   9        3.75        3.77      1.60 o 
  -1   0   9       88.69       95.85      4.11 o 
   1   0   9     1140.79     1267.93     26.06 o 
   3   0   9      539.21      566.24     23.19 o 
   5   0   9       42.91       22.85      2.50 o 
  -8   1   9       14.47       13.34      4.19 o 
  -7   1   9       74.48       67.38      6.38 o 
  -6   1   9        1.60        0.90      1.67 o 
  -5   1   9       86.90       83.61      3.74 o 
  -4   1   9        9.08        7.04      1.69 o 
  -3   1   9      232.10      233.19     12.58 o 
  -2   1   9        1.50        0.82      1.07 o 
  -1   1   9        0.77       -0.15      0.95 o 
   0   1   9       17.38       21.77      1.50 o 
   1   1   9       40.62       37.41      1.93 o 
   2   1   9      220.20      228.08      6.41 o 
   3   1   9       13.36        8.33      2.27 o 
   4   1   9      168.38      125.83     34.53 o 
   5   1   9        2.77        2.37      1.02 o 
   6   1   9        3.99        4.63      1.30 o 
  -7   2   9       34.94       36.00      4.01 o 
  -6   2   9        0.91       -0.52      1.62 o 
  -5   2   9        0.08       -1.38      1.38 o 
  -4   2   9       22.95       23.15      5.91 o 
  -3   2   9       62.00       63.66      3.03 o 
  -2   2   9      180.45      187.61      4.81 o 
  -1   2   9        4.60        3.40      1.07 o 
   0   2   9        4.17        5.43      1.35 o 
   1   2   9       72.83       61.54      2.93 o 
   2   2   9        0.92        1.83      1.12 o 
   3   2   9      187.12      142.65     36.51 o 
   4   2   9        9.37        7.64      2.27 o 
   5   2   9        0.15       -1.35      1.35 o 
   6   2   9        0.51        3.72      1.27 o 
  -8   3   9        1.05        1.64      4.11 o 
  -7   3   9        1.46       -1.38      2.50 o 
  -6   3   9        2.05        2.94      2.23 o 
  -5   3   9       33.14       35.84      2.98 o 
  -4   3   9        7.90        4.81      1.50 o 
  -3   3   9       47.36       47.49      2.36 o 
  -2   3   9       25.13       26.00      2.05 o 
  -1   3   9        7.61        6.18      1.50 o 
   0   3   9       66.78       67.52      3.11 o 
   1   3   9        2.84        0.97      1.16 o 
   2   3   9        6.21        5.70      2.19 o 
   3   3   9       57.75       55.15      4.05 o 
   4   3   9        1.87        0.94      2.70 o 
   5   3   9        0.35        0.04      3.13 o 
  -8   4   9        0.00       -1.10      3.75 o 
  -7   4   9        4.07        4.77      3.95 o 
  -6   4   9        5.46        4.48      1.82 o 
  -5   4   9        6.37        5.46      1.59 o 
  -4   4   9       10.71       13.18      1.85 o 
  -3   4   9        7.58        7.94      1.57 o 
  -2   4   9       38.73       38.27      2.31 o 
  -1   4   9        1.37       -0.49      1.21 o 
   0   4   9       11.16       13.67      1.98 o 
   1   4   9        3.32        2.97      1.46 o 
   2   4   9      225.48      224.37      8.71 o 
   3   4   9        0.00       -1.64      1.64 o 
   4   4   9       72.54       82.49      5.00 o 
   5   4   9        4.42        0.47      3.72 o 
   6   4   9        1.30        0.23      3.36 o 
  -7   5   9        0.97        0.23      2.32 o 
  -6   5   9        5.30        3.21      2.48 o 
  -5   5   9        1.16       -0.36      1.29 o 
  -4   5   9        3.89        3.91      1.49 o 
  -3   5   9        1.15       -0.68      1.10 o 
  -2   5   9       97.78      106.53      4.57 o 
  -1   5   9        2.21        1.26      1.47 o 
   0   5   9      543.04      576.24     18.82 o 
   1   5   9       32.95       36.20      3.94 o 
   2   5   9       91.69       83.36      4.98 o 
   3   5   9        6.71        7.20      2.49 o 
   4   5   9       30.13       20.57      3.50 o 
   5   5   9        1.93        1.71      1.96 o 
   6   5   9       22.10       26.57      3.64 o 
  -7   6   9        2.53        6.37      2.84 o 
  -6   6   9        9.32        6.27      2.61 o 
  -5   6   9        0.07       -0.97      1.51 o 
  -4   6   9       53.39       53.41      2.82 o 
  -3   6   9       72.67       70.73      4.76 o 
  -2   6   9        2.57        0.69      1.56 o 
  -1   6   9       67.06       67.06      3.55 o 
   0   6   9      131.07      125.63      4.81 o 
   1   6   9        7.16        2.15      2.09 o 
   2   6   9        9.48       10.99      4.19 o 
   3   6   9       79.71       69.49      6.96 o 
   4   6   9        0.41       -0.54      2.78 o 
   5   6   9        0.13       -0.73      1.91 o 
  -7   7   9        8.31       10.60      3.08 o 
  -6   7   9       29.97       33.91      7.26 o 
  -5   7   9        0.92        1.98      4.13 o 
  -4   7   9       68.66       70.20      3.86 o 
  -3   7   9       25.91       35.47      3.25 o 
  -2   7   9       29.95       36.03      3.23 o 
  -1   7   9       70.62       77.25      3.95 o 
   0   7   9       98.17       98.07      5.61 o 
   1   7   9       60.51       56.75      4.71 o 
   2   7   9       25.88       23.32      3.58 o 
   3   7   9       26.78       32.82      4.26 o 
   4   7   9        9.89       11.88      3.11 o 
   5   7   9        6.81        9.03      3.00 o 
  -6   8   9        1.95        2.62      2.75 o 
  -5   8   9       12.35       15.40      3.50 o 
  -4   8   9       12.47       10.55      2.52 o 
  -3   8   9      147.43      147.69      7.57 o 
  -2   8   9        3.25        1.56      3.32 o 
  -1   8   9        3.35        0.35      2.24 o 
   0   8   9      123.62      114.48      6.85 o 
   1   8   9        0.61       -1.85      1.85 o 
   2   8   9        9.90       17.25      7.06 o 
   3   8   9       13.94        8.96      2.88 o 
   4   8   9        8.25        9.34      3.03 o 
  -5   9   9        0.02       -0.10      2.56 o 
  -4   9   9        0.13        0.27      2.52 o 
  -3   9   9       64.10       66.95      5.21 o 
  -2   9   9       50.17       47.37      9.74 o 
  -1   9   9        0.54       -2.14      2.14 o 
   0   9   9        0.86        1.10      2.21 o 
   1   9   9        1.19        3.87      2.60 o 
   2   9   9        0.06       -0.21      2.25 o 
   3   9   9        1.45        0.67      2.43 o 
  -4  10   9        1.44       -0.06      2.60 o 
  -3  10   9        5.54        3.96      2.86 o 
  -2  10   9        0.63        1.10      2.50 o 
  -1  10   9        5.61        5.45      2.96 o 
   0  10   9       40.78       38.49      4.91 o 
   1  10   9       11.21        7.67      2.97 o 
   2  10   9        7.42       10.31      4.05 o 
  -3  11   9        3.52        0.37      2.63 o 
  -2  11   9        7.64        9.56      7.18 o 
  -1  11   9       26.26       31.85      4.81 o 
   0  11   9       23.76       29.54      4.72 o 
   1  11   9        7.26       14.04      3.84 o 
  -8   0  10        1.85        0.35      3.44 o 
  -6   0  10       29.86       26.68      4.85 o 
  -4   0  10       36.68       40.45      5.36 o 
  -2   0  10       68.24       61.82      5.13 o 
   0   0  10      155.98      177.55      6.50 o 
   2   0  10        2.74        3.68      2.31 o 
   4   0  10       28.70       33.33      5.48 o 
   6   0  10       55.52       35.91      3.29 o 
  -8   1  10        0.83        0.94      3.48 o 
  -7   1  10        3.24        0.39      2.21 o 
  -6   1  10       11.35       13.61      2.82 o 
  -5   1  10        4.58        4.98      2.17 o 
  -4   1  10       27.66       33.01      5.73 o 
  -3   1  10        0.46       -1.03      1.03 o 
  -2   1  10       22.09       25.00      2.28 o 
  -1   1  10      157.75      158.43      4.96 o 
   0   1  10        8.27        8.19      2.11 o 
   1   1  10      308.73      352.16      8.85 o 
   2   1  10       20.77       26.14      2.24 o 
   3   1  10       43.91       40.76      3.59 o 
   4   1  10        1.03        0.31      1.11 o 
   5   1  10        1.45        1.45      1.06 o 
   6   1  10       13.08        9.84      1.54 o 
  -8   2  10        1.54        3.79      3.40 o 
  -7   2  10       35.25       36.29      5.67 o 
  -6   2  10        4.01        2.48      1.79 o 
  -5   2  10        7.07        5.85      1.94 o 
  -4   2  10       15.64       15.85      2.27 o 
  -3   2  10        2.59        2.18      1.41 o 
  -2   2  10      107.02      106.32      4.04 o 
  -1   2  10       92.56       99.34      3.84 o 
   0   2  10       29.61       31.42      2.22 o 
   1   2  10       52.87       55.54      2.94 o 
   2   2  10      256.34      282.84     10.07 o 
   3   2  10        1.87        0.08      1.77 o 
   4   2  10        0.03       -0.66      2.70 o 
   5   2  10        1.01        0.94      3.05 o 
   6   2  10        5.83        9.43      1.88 o 
  -7   3  10        0.03        0.22      2.27 o 
  -6   3  10        0.03        0.35      1.73 o 
  -5   3  10       23.14       20.52      3.87 o 
  -4   3  10        0.01       -0.05      1.38 o 
  -3   3  10       50.27       50.94      3.09 o 
  -2   3  10       38.54       42.92      3.10 o 
  -1   3  10       41.83       43.53      2.31 o 
   0   3  10      129.44      127.02      5.51 o 
   1   3  10       16.35       16.32      2.22 o 
   2   3  10       28.91       23.01      4.13 o 
   3   3  10      107.77      112.95      7.32 o 
   4   3  10       73.96       79.20     11.76 o 
   5   3  10        0.54       -2.15      2.74 o 
  -7   4  10        6.71        4.80      2.65 o 
  -6   4  10        0.09       -0.06      1.69 o 
  -5   4  10        2.10        1.49      1.68 o 
  -4   4  10       19.80       15.25      2.28 o 
  -3   4  10       19.73       22.37      2.20 o 
  -2   4  10       22.35       23.39      2.24 o 
  -1   4  10       66.28       75.19      3.57 o 
   0   4  10        3.87        4.46      1.70 o 
   1   4  10        1.81        2.94      2.00 o 
   2   4  10      164.27      163.33      7.32 o 
   3   4  10        0.08        2.29      2.13 o 
   4   4  10        1.54        3.44      2.42 o 
   5   4  10        5.17        4.70      2.25 o 
  -7   5  10        0.01        0.51      3.68 o 
  -6   5  10        7.18        4.46      2.39 o 
  -5   5  10        7.36        5.88      1.95 o 
  -4   5  10        0.00       -0.80      1.25 o 
  -3   5  10        3.28        3.87      1.51 o 
  -2   5  10        3.75        3.52      1.77 o 
  -1   5  10        7.57       10.70      3.42 o 
   0   5  10       78.93       68.71      3.52 o 
   1   5  10        4.09        1.85      2.10 o 
   2   5  10        8.18        6.39      2.46 o 
   3   5  10       83.13       72.15      6.85 o 
   4   5  10        0.15        0.28      1.92 o 
   5   5  10        0.24       -0.53      1.82 o 
  -7   6  10       13.44        5.12      4.15 o 
  -6   6  10       22.31       16.62      3.57 o 
  -5   6  10        0.00       -1.31      1.31 o 
  -4   6  10        4.69        5.97      1.70 o 
  -3   6  10       20.15       27.82      4.09 o 
  -2   6  10       73.69       74.31      4.05 o 
  -1   6  10      243.32      273.35      8.23 o 
   0   6  10        0.83       -0.41      2.00 o 
   1   6  10      101.89       93.63      9.49 o 
   2   6  10       10.35        8.70      2.77 o 
   3   6  10       47.13       56.67      5.41 o 
   4   6  10        2.90        2.27      2.19 o 
   5   6  10        0.60        1.53      2.16 o 
  -6   7  10        0.43        3.17      2.70 o 
  -5   7  10       23.83       26.86      4.09 o 
  -4   7  10        5.82        7.46      2.27 o 
  -3   7  10      114.83      122.60      4.51 o 
  -2   7  10       16.53       16.81      2.62 o 
  -1   7  10        4.14        1.96      1.84 o 
   0   7  10       23.67       26.72     13.83 o 
   1   7  10        0.83       -1.34      1.84 o 
   2   7  10        0.76        3.40      2.32 o 
   3   7  10       11.62        7.81      5.08 o 
   4   7  10        1.89        1.78      2.39 o 
  -5   8  10        0.57        4.03      2.71 o 
  -4   8  10        4.04        4.91      2.21 o 
  -3   8  10      127.61      120.97      6.68 o 
  -2   8  10        9.38        6.85      2.93 o 
  -1   8  10        8.32        5.22      2.89 o 
   0   8  10        8.56        6.71      2.75 o 
   1   8  10        3.29        3.70      2.57 o 
   2   8  10       36.43       53.80      5.41 o 
   3   8  10        3.66        2.35      2.55 o 
   4   8  10       12.01       15.18      4.97 o 
  -5   9  10       18.85       19.57      5.63 o 
  -4   9  10        0.82        0.30      2.52 o 
  -3   9  10        6.43        7.19      2.96 o 
  -2   9  10        5.32        5.49      2.75 o 
  -1   9  10        0.07       -1.20      2.45 o 
   0   9  10        0.07       -1.87      1.87 o 
   1   9  10       40.42       49.74      5.47 o 
   2   9  10       32.43       39.13     11.32 o 
   3   9  10        0.34       -2.74      3.25 o 
  -3  10  10        0.29       -1.01      2.42 o 
  -2  10  10       13.56       10.61      3.37 o 
  -1  10  10        0.41        0.38      4.85 o 
   0  10  10        2.38        1.96      2.69 o 
   1  10  10        5.65        0.09      2.52 o 
  -7   0  11        2.70       -1.17      3.01 o 
  -5   0  11        0.18       -2.19      2.19 o 
  -3   0  11        2.47       -0.35      2.19 o 
  -1   0  11      378.00      396.61     16.86 o 
   1   0  11      457.40      513.29     20.98 o 
   3   0  11       33.75       31.61      5.44 o 
   5   0  11       31.68       19.48      2.43 o 
  -7   1  11       17.25       14.22      3.39 o 
  -6   1  11        3.49        1.10      2.35 o 
  -5   1  11       17.64       13.98      2.81 o 
  -4   1  11       12.93       12.62      2.56 o 
  -3   1  11        7.36        4.16      1.97 o 
  -2   1  11        8.39        7.36      2.21 o 
  -1   1  11        1.72       -0.61      1.16 o 
   0   1  11      163.13      167.55      5.38 o 
   1   1  11       10.54       10.46      1.94 o 
   2   1  11      177.41      208.45     24.21 o 
   3   1  11        9.09        5.98      3.40 o 
   4   1  11        5.43        6.41      3.32 o 
   5   1  11       51.21       26.45      2.35 o 
  -7   2  11        0.89        0.23      2.36 o 
  -6   2  11       11.59        8.70      2.75 o 
  -5   2  11        5.09        5.05      2.27 o 
  -4   2  11       32.07       31.39      3.58 o 
  -3   2  11        3.24        1.23      1.37 o 
  -2   2  11        0.01       -0.48      1.30 o 
  -1   2  11       44.10       45.02      2.85 o 
   0   2  11        5.57        5.69      1.59 o 
   1   2  11      194.58      207.46     11.52 o 
   2   2  11       29.06       21.67      4.62 o 
   3   2  11        2.85       -0.16      3.01 o 
   4   2  11        0.54        1.64      1.88 o 
   5   2  11       38.19       46.43      7.08 o 
  -7   3  11        5.25        4.07      3.83 o 
  -6   3  11        1.01        0.83      2.07 o 
  -5   3  11        9.15        6.36      2.07 o 
  -4   3  11        8.67        3.21      1.64 o 
  -3   3  11        2.53        1.05      1.40 o 
  -2   3  11       36.79       35.93      3.00 o 
  -1   3  11       15.98       17.28      3.76 o 
   0   3  11        5.97        6.01      1.69 o 
   1   3  11       18.58       15.79      2.70 o 
   2   3  11       11.42       11.26      2.90 o 
   3   3  11        0.44       -1.56      1.56 o 
   4   3  11        9.46       14.16      4.64 o 
   5   3  11       65.11       57.42      6.16 o 
  -7   4  11        3.40        5.16      2.68 o 
  -6   4  11        1.15       -0.63      2.04 o 
  -5   4  11        2.62        2.02      1.83 o 
  -4   4  11        8.25        4.97      1.99 o 
  -3   4  11        0.13       -0.77      1.41 o 
  -2   4  11       32.61       42.89      3.28 o 
  -1   4  11        3.73        4.51      1.69 o 
   0   4  11      156.49      158.53      5.62 o 
   1   4  11        2.36       -0.39      3.31 o 
   2   4  11       58.95       69.64      4.73 o 
   3   4  11        7.45        5.88      2.56 o 
   4   4  11        1.54        1.31      3.29 o 
   5   4  11        4.15        1.05      1.90 o 
  -6   5  11        5.90        5.70      2.53 o 
  -5   5  11        4.40        1.66      1.72 o 
  -4   5  11       14.23       13.36      2.39 o 
  -3   5  11        0.47       -1.15      1.50 o 
  -2   5  11      113.49      119.67      4.27 o 
  -1   5  11        3.75        4.87      1.85 o 
   0   5  11       52.81       54.67      4.62 o 
   1   5  11        1.82        0.71      2.02 o 
   2   5  11       34.70       43.03      4.81 o 
   3   5  11        0.03       -0.57      2.09 o 
   4   5  11       35.60       54.59      5.19 o 
  -6   6  11       12.59       12.32      4.73 o 
  -5   6  11       13.89       17.81      2.71 o 
  -4   6  11        0.26       -0.09      1.74 o 
  -3   6  11       47.28       51.94      4.54 o 
  -2   6  11      142.02      148.48      4.97 o 
  -1   6  11        7.83        6.54      2.04 o 
   0   6  11        0.51        0.47      2.82 o 
   1   6  11       59.07       57.05      4.49 o 
   2   6  11        2.12       -1.12      2.13 o 
   3   6  11        3.26        0.90      2.20 o 
   4   6  11        4.16        5.78      2.89 o 
  -5   7  11        4.87        3.85      2.78 o 
  -4   7  11        4.17        4.04      1.83 o 
  -3   7  11       22.38       24.09      2.68 o 
  -2   7  11        6.30        7.76      2.33 o 
  -1   7  11       55.36       54.26      8.35 o 
   0   7  11        9.88       10.64      2.85 o 
   1   7  11       33.49       36.48      7.32 o 
   2   7  11        4.60        5.83      3.91 o 
   3   7  11        6.31        6.30      3.02 o 
  -5   8  11       39.84       45.64      5.34 o 
  -4   8  11        4.87        8.41      2.41 o 
  -3   8  11        2.08        4.82      2.18 o 
  -2   8  11       67.82       64.34      8.27 o 
  -1   8  11        2.61        1.78      2.59 o 
   0   8  11        0.25       -1.62      2.30 o 
   1   8  11       15.68       14.09      4.13 o 
   2   8  11        0.06        0.52      2.37 o 
   3   8  11       11.50       13.34      5.05 o 
  -4   9  11        9.60       12.48      5.40 o 
  -3   9  11        2.33        0.09      2.40 o 
  -2   9  11        6.73        6.08      3.04 o 
  -1   9  11        0.17       -1.47      2.55 o 
   0   9  11        0.07       -1.66      2.74 o 
   1   9  11        0.02        1.99      2.73 o 
   2   9  11        7.90       10.83      4.77 o 
  -2  10  11       11.95        7.28      5.20 o 
  -1  10  11        6.18        2.07      4.30 o 
  -6   0  12       19.56       13.46      4.38 o 
  -4   0  12       13.33        6.96      3.52 o 
  -2   0  12       38.75       46.12      5.59 o 
   0   0  12        2.01        0.70      2.66 o 
   2   0  12       31.07       63.80      7.43 o 
  -7   1  12        0.23       -1.16      2.40 o 
  -6   1  12        6.49        1.18      2.46 o 
  -5   1  12        1.01       -1.68      1.96 o 
  -4   1  12        6.61        6.10      2.46 o 
  -3   1  12       76.64       74.26      4.48 o 
  -2   1  12        1.60        2.16      1.76 o 
  -1   1  12      168.03      174.16      7.03 o 
   0   1  12        6.03        7.73      2.30 o 
   1   1  12       17.06       18.96      3.19 o 
   2   1  12       35.82       37.52      6.06 o 
   3   1  12        2.00        0.86      2.86 o 
   4   1  12       12.07       16.94      4.58 o 
  -7   2  12        1.90        1.46      2.60 o 
  -6   2  12        0.59        6.06      4.46 o 
  -5   2  12        2.53        0.74      2.68 o 
  -4   2  12       42.66       44.56      8.22 o 
  -3   2  12        8.29       10.61      2.53 o 
  -2   2  12       27.21       34.80      3.69 o 
  -1   2  12        2.68        1.96      1.56 o 
   0   2  12      126.63      144.08      6.89 o 
   1   2  12       10.93        8.51      1.99 o 
   2   2  12        4.95        6.28      3.23 o 
   3   2  12        4.31        6.65      3.79 o 
   4   2  12        4.79        2.03      3.52 o 
  -6   3  12        0.05       -1.01      2.14 o 
  -5   3  12        9.66        7.45      2.70 o 
  -4   3  12        4.42        5.30      2.33 o 
  -3   3  12       12.52       12.37      2.63 o 
  -2   3  12       22.79       18.35      3.32 o 
  -1   3  12        1.04        1.25      1.54 o 
   0   3  12        6.14        3.16      1.78 o 
   1   3  12      104.55      102.57      7.87 o 
   2   3  12       42.50       54.61      7.24 o 
   3   3  12        0.23        1.64      3.48 o 
   4   3  12        0.82       -2.62      3.21 o 
  -6   4  12        3.79        3.97      2.60 o 
  -5   4  12        0.88        0.49      1.90 o 
  -4   4  12       10.98        6.17      2.01 o 
  -3   4  12        9.49        9.03      3.21 o 
  -2   4  12        2.20        2.92      1.85 o 
  -1   4  12        5.65        3.97      1.83 o 
   0   4  12      104.47      102.73      5.45 o 
   1   4  12        0.00        0.39      2.93 o 
   2   4  12        2.38       -2.70      2.70 o 
   3   4  12        2.03        3.52      2.55 o 
   4   4  12        8.21        7.86      2.68 o 
  -6   5  12        0.79        2.02      1.97 o 
  -5   5  12        0.22       -0.41      1.74 o 
  -4   5  12        5.46        4.50      1.89 o 
  -3   5  12        6.27        5.82      2.12 o 
  -2   5  12       39.67       39.49      3.55 o 
  -1   5  12        1.48        2.65      1.75 o 
   0   5  12        1.44        0.04      2.86 o 
   1   5  12       69.22       75.38      5.14 o 
   2   5  12        0.71        1.05      2.32 o 
   3   5  12        0.47       -1.95      2.48 o 
  -5   6  12       18.57       22.13      3.08 o 
  -4   6  12       16.81       17.94      2.74 o 
  -3   6  12       81.58       89.06      4.52 o 
  -2   6  12        1.30        3.33      3.07 o 
  -1   6  12       62.43       61.94      3.99 o 
   0   6  12        6.26        3.60      2.63 o 
   1   6  12       45.11       46.97      8.65 o 
   2   6  12        3.04        1.01      2.39 o 
   3   6  12        6.53        8.82      3.30 o 
  -5   7  12       14.30       14.80      3.25 o 
  -4   7  12        4.09        7.66      2.35 o 
  -3   7  12        0.30        2.76      1.95 o 
  -2   7  12        8.08       10.14      2.12 o 
  -1   7  12        9.77       10.60      3.34 o 
   0   7  12        0.00       -1.53      2.14 o 
   1   7  12        8.56        8.80      3.03 o 
   2   7  12        0.00       -1.23      2.28 o 
  -4   8  12        2.98        1.59      4.05 o 
  -3   8  12       11.50        9.50      2.54 o 
  -2   8  12        4.90        5.66      2.22 o 
  -1   8  12        7.34        9.26      3.33 o 
   0   8  12        7.09        9.76      5.10 o 
   1   8  12        5.43        2.56      2.69 o 
  -2   9  12        4.04        1.64      4.65 o 
  -1   9  12        9.17       11.48      3.45 o 
  -5   0  13        3.98        5.48      3.56 o 
  -3   0  13       97.10      101.39      7.79 o 
  -1   0  13      172.40      182.81     10.61 o 
   1   0  13       12.19       21.71      4.85 o 
  -6   1  13        7.05        4.78      2.94 o 
  -5   1  13        4.05       -0.14      2.06 o 
  -4   1  13        2.17       -0.01      2.10 o 
  -3   1  13        3.66        0.18      2.07 o 
  -2   1  13       58.59       60.23      4.20 o 
  -1   1  13       49.58       55.22      6.83 o 
   0   1  13       98.60      102.01     13.89 o 
   1   1  13       17.17       18.14      3.31 o 
   2   1  13        8.82       13.57      5.01 o 
  -6   2  13        4.41        1.31      2.54 o 
  -5   2  13        0.58       -1.32      2.05 o 
  -4   2  13        1.22       -0.78      1.97 o 
  -3   2  13       11.55        8.11      2.50 o 
  -2   2  13       13.71       18.07      3.20 o 
  -1   2  13       74.85       79.11      4.89 o 
   0   2  13       43.68       61.34      5.12 o 
   1   2  13        7.93        9.70      4.19 o 
   2   2  13        2.27        2.23      3.64 o 
  -6   3  13        2.12       -2.09      2.09 o 
  -5   3  13        0.66       -1.82      3.66 o 
  -4   3  13        7.73        8.02      2.61 o 
  -3   3  13       15.12       11.86      2.87 o 
  -2   3  13        0.56       -3.11      4.17 o 
  -1   3  13        0.20       -0.91      1.92 o 
   0   3  13        7.99        7.86      2.32 o 
   1   3  13        0.11        0.06      2.10 o 
   2   3  13        4.12        6.97      3.46 o 
   3   3  13       34.96       32.98      6.42 o 
  -5   4  13        0.03       -1.49      2.25 o 
  -4   4  13       19.30       14.85      3.23 o 
  -3   4  13        0.62       -0.23      1.70 o 
  -2   4  13       56.51       59.42      5.36 o 
  -1   4  13        3.26        3.82      1.94 o 
   0   4  13       18.90       30.64     15.27 o 
   1   4  13        3.30        1.29      3.21 o 
   2   4  13        1.17       -2.82      2.82 o 
   3   4  13       13.45        6.69      4.69 o 
  -5   5  13        3.01        0.88      2.82 o 
  -4   5  13        4.10        4.67      2.23 o 
  -3   5  13        0.00       -1.78      1.78 o 
  -2   5  13       17.02       14.37      2.61 o 
  -1   5  13        1.10       -0.44      1.78 o 
   0   5  13       15.39       18.19      5.12 o 
   1   5  13        1.46       -2.03      3.05 o 
   2   5  13       21.56       19.60      5.24 o 
  -4   6  13       59.55       64.84      4.49 o 
  -3   6  13        7.74       12.96      2.65 o 
  -2   6  13        0.85       -0.65      1.83 o 
  -1   6  13       23.90       28.26     11.60 o 
   0   6  13        2.52        1.02      3.29 o 
   1   6  13       10.55        3.25      3.60 o 
   2   6  13        1.71        1.60      3.44 o 
  -3   7  13       23.32       26.17      3.38 o 
  -2   7  13        0.11        0.83      2.47 o 
  -1   7  13       19.94       18.89      5.52 o 
   0   7  13        0.05       -3.21      3.21 o 
   1   7  13        1.25        0.92      2.67 o 
  -4   0  14        2.50        1.45      3.25 o 
  -2   0  14        0.98        6.65      3.48 o 
   0   0  14        8.88       15.53      4.62 o 
  -5   1  14       23.39       14.69      3.36 o 
  -4   1  14        2.60        0.87      2.31 o 
  -3   1  14       49.93       61.22      5.20 o 
  -2   1  14        0.47       -1.79      1.79 o 
  -1   1  14        0.37       -1.81      1.98 o 
   0   1  14       58.90       60.37      4.82 o 
   1   1  14        0.72        6.88      3.91 o 
  -5   2  14        0.04       -0.58      2.34 o 
  -4   2  14        8.00        6.69      3.66 o 
  -3   2  14        1.80        2.63      2.43 o 
  -2   2  14       28.51       34.65      4.20 o 
  -1   2  14        7.40        5.40      2.68 o 
   0   2  14        1.28        5.62      2.67 o 
   1   2  14       10.27       12.09      5.01 o 
   2   2  14        2.08       15.02      5.59 o 
  -5   3  14        2.26       -0.98      3.68 o 
  -4   3  14        1.20       -1.25      2.25 o 
  -3   3  14        0.14       -0.71      2.05 o 
  -2   3  14        0.81        1.83      2.26 o 
  -1   3  14       63.02       62.16      5.02 o 
   0   3  14        8.74        7.67      4.58 o 
   1   3  14        0.23        0.39      3.79 o 
   2   3  14        1.53        8.57      4.46 o 
  -4   4  14        0.08       -2.25      2.25 o 
  -3   4  14        2.58        1.19      2.25 o 
  -2   4  14       31.16       36.04      4.46 o 
  -1   4  14        0.01       -4.01      4.01 o 
   0   4  14        9.35        7.35      4.26 o 
   1   4  14        0.13        2.21      2.58 o 
   2   4  14        5.75        7.82      5.01 o 
  -4   5  14       16.85       15.51      3.34 o 
  -3   5  14        6.26        7.77      3.40 o 
  -2   5  14        0.20       -1.79      1.79 o 
  -1   5  14       32.36       39.93      5.32 o 
   0   5  14        0.04        1.89      2.62 o 
   1   5  14        0.35       -1.18      2.47 o 
  -2   6  14        3.47        2.29      2.21 o 
  -1   6  14       25.51       25.56      5.26 o 
   0   6  14        1.54        2.97      3.79 o 
  -3   0  15       31.16       28.52      5.95 o 
  -1   0  15        3.54        4.46      3.40 o 
   1   0  15       21.42       40.64      6.96 o 
  -3   1  15       35.59       27.25      4.07 o 
  -2   1  15       30.20       35.87      4.36 o 
  -1   1  15       13.86       15.11      3.36 o 
   0   1  15        8.78       16.36      3.64 o 
   1   1  15        0.32       -0.39      3.91 o 
  -3   2  15       10.85       10.08      3.03 o 
  -2   2  15       31.84       41.30      4.62 o 
  -1   2  15        6.36        5.54      2.80 o 
   0   2  15        7.66        3.75      2.67 o 
   1   2  15       37.13       62.59      8.76 o 
  -3   3  15        1.15       -0.47      3.21 o 
  -2   3  15        0.74        1.53      2.61 o 
  -1   3  15        0.08       -1.07      2.65 o 
   0   3  15        0.39        1.53      4.07 o 
  -2   4  15        2.79        0.35      3.75 o 
  -1   4  15        0.29        0.70      3.75 o 
                                                 
